# Supplementary material for: tert-Butyl 2-hy­droxy-3-(4-methyl­benzene­sulfonamido)­butano­ate
Source: Acta Crystallogr Sect E Struct Rep Online. 2011 Feb 19;67(Pt 3):o648. doi: 10.1107/S1600536811004934 (PMC3052123; doi:10.1107/S1600536811004934)
Supplement: Supplementary file 1 [file e-67-0o648-sup1.cif]

##############################################################################
###                                                                        ###
###        Electronic paper (Acta Crystallographica Section E)             ###
###                                                                        ###
##############################################################################
#                                                                            #
# This CIF contains the data in a paper accepted for publication in Acta     #
# Crystallographica Section E. It conforms to the requirements of Notes      #
# for Authors for Section E, and has been peer reviewed under the auspices   #
# of the IUCr Commission on Journals.                                        #
#                                                                            #
# Full details of the Crystallographic Information File format               #
# are given in the paper "The Crystallographic Information File (CIF):       #
# a New Standard Archive File for Crystallography" by S. R. Hall, F. H.      #
# Allen and I. D. Brown [Acta Cryst. (1991), A47, 655-685].                  #
#                                                                            #
# The current version of the core CIF dictionary is obtainable from          #
# ftp://ftp.iucr.org/pub/cif_core.dic. The current version number is 2.4.    #
#                                                                            #
# Software is freely available for graphical display of the structure(s) in  #
# this CIF.  For information consult the CIF home page http://www.iucr.org/  #
# cif/home.html                                                              #
#                                                                            #
# This file may be used for bona fide research purposes within the           #
# scientific community so long as proper attribution is given to the journal # 
# article from which it was obtained.                                        #
#                                                                            #
##############################################################################
                                             
data_global
_audit_creation_method     'WinGX routine CIF_UPDATE'
_audit_conform_dict_name     cif_core.dic
_audit_conform_dict_version     2.4
_journal_date_recd_electronic     2011-02-03
_journal_date_accepted     2011-02-09
_journal_name_full     'Acta Crystallographica, Section E'
_journal_year     2011
_journal_volume     67
_journal_issue      3
_journal_page_first     o648
_journal_page_last     o648
_journal_paper_category     QO
_journal_coeditor_code     HG2795
_publ_contact_author_name     'Omondi, Bernard'
_publ_contact_author_address
;
Research Centre for Synthesis and Catalysis
Department of Chemistry,
University of Johannesburg,
PO Box 524 Auckland Park,
Johannesburg, 2006
South Africa
;
_publ_contact_author_email     boowaga@uj.ac.za
_publ_contact_author_fax     '+27 (011) 5592367'
_publ_contact_author_phone     '+27 (011) 5594415'
_publ_section_title
;
<i>tert</i>-Butyl 2-hydroxy-3-(4-methylbenzenesulfonamido)butanoate
;
loop_
    _publ_author_name
    _publ_author_address
    'Fadlalla, Mohamed I.'
;
School of Chemistry,
University of KwaZulu--Natal,
Westville Campus,
Private Bag X54001,
Durban 4000,
South Africa
;
    'Friedrich, Holger B.'
;
School of Chemistry,
University of KwaZulu--Natal,
Westville Campus,
Private Bag X54001,
Durban 4000,
South Africa
;
    'Maguire, Glenn E. M.'
;
School of Chemistry,
University of KwaZulu--Natal,
Westville Campus,
Private Bag X54001,
Durban 4000,
South Africa
;
    'Omondi, Bernard'
;
Research Centre for Synthesis and Catalysis
Department of Chemistry,
University of Johannesburg,
PO Box 524 Auckland Park,
Johannesburg 2006
South Africa
;
data_I
_audit_creation_method     'WinGX routine CIF_UPDATE'
_audit_conform_dict_name     cif_core.dic
_audit_conform_dict_version     2.4
_chemical_name_systematic
;
<i>tert</i>-Butyl 2-hydroxy-3-(4-methylbenzenesulfonamido)butanoate
;
_chemical_formula_moiety     'C15 H23 N O5 S'
_chemical_formula_sum     'C15 H23 N O5 S'
_chemical_formula_iupac     'C15 H23 N O5 S'
_chemical_formula_weight     329.4
_symmetry_cell_setting     triclinic
_symmetry_space_group_name_H-M     'P -1'
_symmetry_space_group_name_Hall     '-P 1'
loop_
    _symmetry_equiv_pos_as_xyz
    'x, y, z'
    '-x, -y, -z'
_cell_length_a     9.6038(8)
_cell_length_b     9.9059(8)
_cell_length_c     10.1064(11)
_cell_angle_alpha     119.342(2)
_cell_angle_beta     92.307(2)
_cell_angle_gamma     93.422(2)
_cell_volume     833.95(13)
_cell_formula_units_Z     2
_cell_measurement_reflns_used     24635
_cell_measurement_theta_min     2.13
_cell_measurement_theta_max     28.45
_cell_measurement_temperature     100(2)
_exptl_crystal_description     block
_exptl_crystal_colour     colourless
_exptl_crystal_size_max     0.22
_exptl_crystal_size_mid     0.18
_exptl_crystal_size_min     0.14
_exptl_crystal_density_diffrn     1.312
_exptl_crystal_density_method     'not measured'
_exptl_crystal_F_000     352
_exptl_absorpt_coefficient_mu     0.216
_exptl_absorpt_correction_type     multi-scan
_exptl_absorpt_process_details     '(SADABS; Bruker, 2007)'
_exptl_absorpt_correction_T_min     0.954
_exptl_absorpt_correction_T_max     0.9704
_exptl_special_details
;
The intensity data was collected on a Bruker X8 Apex 4 K CCD diffractometer
using an exposure time of 15 sec/per frame. A total of 3328 frames were
collected with a frame width of 0.5\% covering upto \q = 28.45\% with 99.8%
completeness accomplished.
;
_diffrn_ambient_temperature     100(2)
_diffrn_radiation_type     MoK\a
_diffrn_radiation_wavelength     0.71073
_diffrn_radiation_monochromator     graphite
_diffrn_measurement_device_type     'Bruker X8 APEXII 4K Kappa CCD'
_diffrn_measurement_method     '\f and \w'
_diffrn_reflns_number     24635
_diffrn_reflns_av_R_equivalents     0.0307
_diffrn_reflns_theta_min     2.13
_diffrn_reflns_theta_max     28.45
_diffrn_reflns_theta_full     28.45
_diffrn_measured_fraction_theta_max     0.996
_diffrn_measured_fraction_theta_full     0.996
_diffrn_reflns_limit_h_min     -12
_diffrn_reflns_limit_h_max     12
_diffrn_reflns_limit_k_min     -13
_diffrn_reflns_limit_k_max     13
_diffrn_reflns_limit_l_min     -13
_diffrn_reflns_limit_l_max     13
_diffrn_standards_number     0
_diffrn_standards_interval_count     0
_diffrn_standards_interval_time     0
_diffrn_standards_decay_%     0
_refine_special_details
;
Refinement of <i>F</i>^2^ against ALL reflections. The weighted <i>R</i>-factor
<i>wR</i> and goodness of fit <i>S</i> are based on <i>F</i>^2^, conventional
<i>R</i>-factors <i>R</i> are based on <i>F</i>, with <i>F</i> set to zero for
negative <i>F</i>^2^. The threshold expression of <i>F</i>^2^ >
\s(<i>F</i>^2^) is used only for calculating <i>R</i>-factors(gt) <i>etc</i>.
and is not relevant to the choice of reflections for refinement.
<i>R</i>-factors based on <i>F</i>^2^ are statistically about twice as large
as those based on <i>F</i>, and <i>R</i>- factors based on ALL data will be
even larger.
;
_reflns_number_total     4192
_reflns_number_gt     3712
_reflns_threshold_expression     I>2sigma(I)
_refine_ls_structure_factor_coef     Fsqd
_refine_ls_matrix_type     full
_refine_ls_R_factor_all     0.035
_refine_ls_R_factor_gt     0.0301
_refine_ls_wR_factor_gt     0.0788
_refine_ls_wR_factor_ref     0.0831
_refine_ls_goodness_of_fit_ref     1.046
_refine_ls_restrained_S_all     1.046
_refine_ls_number_reflns     4192
_refine_ls_number_parameters     209
_refine_ls_number_restraints     0
_refine_ls_hydrogen_treatment     mixed
_refine_ls_weighting_scheme     calc
_refine_ls_weighting_details
         'calc w=1/[\s^2^(Fo^2^)+(0.0395P)^2^+0.3237P] where P=(Fo^2^+2Fc^2^)/3'
_atom_sites_solution_hydrogens     geom
_atom_sites_solution_primary     direct
_atom_sites_solution_secondary     difmap
_refine_ls_shift/su_max     0.005
_refine_ls_shift/su_mean     0
_refine_diff_density_max     0.446
_refine_diff_density_min     -0.385
_refine_ls_extinction_method     none
loop_
    _atom_type_symbol
    _atom_type_description
    _atom_type_scat_dispersion_real
    _atom_type_scat_dispersion_imag
    _atom_type_scat_source
    C C 0.0033 0.0016 'International Tables Vol C Tables 4.2.6.8 and 6.1.1.4'
    H H 0 0 'International Tables Vol C Tables 4.2.6.8 and 6.1.1.4'
    N N 0.0061 0.0033 'International Tables Vol C Tables 4.2.6.8 and 6.1.1.4'
    O O 0.0106 0.006 'International Tables Vol C Tables 4.2.6.8 and 6.1.1.4'
    S S 0.1246 0.1234 'International Tables Vol C Tables 4.2.6.8 and 6.1.1.4'
_computing_data_collection     'APEX2 (Bruker, 2007)'
_computing_cell_refinement     'SAINT-Plus (Bruker, 2007)'
_computing_data_reduction     'SAINT-Plus and XPREP (Bruker, 2007)'
_computing_structure_solution     'SHELXS97 (Sheldrick, 2008)'
_computing_structure_refinement     'SHELXL97 (Sheldrick, 2008)'
_computing_molecular_graphics
               'DIAMOND (Brandenburg & Putz, 2005) and ORTEP-3 (Farrugia, 1997)'
_computing_publication_material     'WinGX (Farrugia, 1999)'
loop_
    _atom_site_type_symbol
    _atom_site_label
    _atom_site_fract_x
    _atom_site_fract_y
    _atom_site_fract_z
    _atom_site_U_iso_or_equiv
    _atom_site_adp_type
    _atom_site_calc_flag
    _atom_site_refinement_flags
    _atom_site_occupancy
    _atom_site_disorder_assembly
    _atom_site_disorder_group
    C C1 0.74584(13) 1.08296(13) 0.93414(13) 0.0208(2) Uani d . 1 . .
    H H1A 0.6562 1.118 0.9193 0.031 Uiso calc R 1 . .
    H H1B 0.8195 1.1223 0.8942 0.031 Uiso calc R 1 . .
    H H1C 0.7685 1.1225 1.0431 0.031 Uiso calc R 1 . .
    C C2 0.87462(12) 0.84588(14) 0.86348(14) 0.0241(2) Uani d . 1 . .
    H H2A 0.9444 0.8772 0.8132 0.036 Uiso calc R 1 . .
    H H2B 0.8629 0.7322 0.8145 0.036 Uiso calc R 1 . .
    H H2C 0.9061 0.8896 0.9712 0.036 Uiso calc R 1 . .
    C C3 0.61532(13) 0.83957(14) 0.90149(13) 0.0222(2) Uani d . 1 . .
    H H3A 0.6156 0.7262 0.8517 0.033 Uiso calc R 1 . .
    H H3B 0.5263 0.8661 0.8736 0.033 Uiso calc R 1 . .
    H H3C 0.627 0.8836 1.0122 0.033 Uiso calc R 1 . .
    C C4 0.73538(11) 0.90605(13) 0.85019(12) 0.0165(2) Uani d . 1 . .
    C C5 0.68030(10) 0.71782(12) 0.58068(12) 0.0145(2) Uani d . 1 . .
    C C6 0.63194(11) 0.69956(12) 0.42678(12) 0.0151(2) Uani d . 1 . .
    H H6 0.7064 0.7491 0.3939 0.018 Uiso calc R 1 . .
    C C7 0.49600(11) 0.77696(12) 0.43670(12) 0.0152(2) Uani d . 1 . .
    H H7 0.5149 0.891 0.5094 0.018 Uiso calc R 1 . .
    C C8 0.44465(12) 0.75423(15) 0.28179(13) 0.0223(2) Uani d . 1 . .
    H H8A 0.3603 0.8085 0.2919 0.033 Uiso calc R 1 . .
    H H8B 0.4228 0.643 0.2101 0.033 Uiso calc R 1 . .
    H H8C 0.5178 0.7965 0.2438 0.033 Uiso calc R 1 . .
    C C9 0.12195(11) 0.73713(13) 0.43575(12) 0.0166(2) Uani d . 1 . .
    C C10 0.05152(11) 0.58888(13) 0.37062(13) 0.0177(2) Uani d . 1 . .
    H H10 0.0739 0.5198 0.4067 0.021 Uiso calc R 1 . .
    C C11 -0.05154(11) 0.54303(14) 0.25272(13) 0.0197(2) Uani d . 1 . .
    H H11 -0.0984 0.4414 0.2071 0.024 Uiso calc R 1 . .
    C C12 -0.08741(11) 0.64442(15) 0.19995(13) 0.0209(2) Uani d . 1 . .
    C C13 -0.01768(12) 0.79315(15) 0.26927(14) 0.0233(2) Uani d . 1 . .
    H H13 -0.0425 0.8639 0.2362 0.028 Uiso calc R 1 . .
    C C14 0.08753(12) 0.84021(14) 0.38584(14) 0.0215(2) Uani d . 1 . .
    H H14 0.1352 0.9413 0.4308 0.026 Uiso calc R 1 . .
    C C15 -0.19933(13) 0.59239(18) 0.07100(15) 0.0296(3) Uani d . 1 . .
    H H15A -0.1592 0.5302 -0.0263 0.044 Uiso calc R 1 . .
    H H15B -0.2358 0.6838 0.0733 0.044 Uiso calc R 1 . .
    H H15C -0.2756 0.5295 0.0824 0.044 Uiso calc R 1 . .
    N N1 0.39695(9) 0.71013(11) 0.50168(10) 0.01484(18) Uani d . 1 . .
    O O1 0.70108(8) 0.86607(8) 0.68847(8) 0.01528(15) Uani d . 1 . .
    O O2 0.69788(8) 0.60683(9) 0.59739(9) 0.01913(17) Uani d . 1 . .
    O O3 0.60741(8) 0.53975(9) 0.31707(9) 0.01922(17) Uani d . 1 . .
    H H3 0.6564 0.4879 0.3431 0.029 Uiso calc R 1 . .
    O O4 0.21687(9) 0.71817(10) 0.66814(9) 0.02355(18) Uani d . 1 . .
    O O5 0.29082(9) 0.95624(10) 0.65376(10) 0.02641(19) Uani d . 1 . .
    S S1 0.25877(3) 0.79036(3) 0.58022(3) 0.01691(8) Uani d . 1 . .
    H H1D 0.3859(16) 0.6124(18) 0.4581(17) 0.025(4) Uiso d . 1 . .
loop_
    _atom_site_aniso_label
    _atom_site_aniso_U_11
    _atom_site_aniso_U_22
    _atom_site_aniso_U_33
    _atom_site_aniso_U_12
    _atom_site_aniso_U_13
    _atom_site_aniso_U_23
    C1 0.0283(6) 0.0164(5) 0.0150(5) -0.0004(4) -0.0005(4) 0.0059(4)
    C2 0.0216(5) 0.0238(6) 0.0233(6) 0.0015(4) -0.0067(4) 0.0095(5)
    C3 0.0261(6) 0.0222(5) 0.0196(5) 0.0003(4) 0.0039(4) 0.0114(5)
    C4 0.0196(5) 0.0169(5) 0.0124(5) 0.0001(4) -0.0021(4) 0.0072(4)
    C5 0.0108(4) 0.0148(5) 0.0162(5) 0.0007(4) 0.0006(4) 0.0065(4)
    C6 0.0152(5) 0.0141(5) 0.0140(5) 0.0003(4) 0.0008(4) 0.0055(4)
    C7 0.0159(5) 0.0144(5) 0.0160(5) 0.0000(4) -0.0002(4) 0.0083(4)
    C8 0.0221(5) 0.0290(6) 0.0201(5) 0.0010(4) -0.0021(4) 0.0159(5)
    C9 0.0138(5) 0.0186(5) 0.0178(5) 0.0042(4) 0.0029(4) 0.0088(4)
    C10 0.0153(5) 0.0201(5) 0.0206(5) 0.0044(4) 0.0031(4) 0.0119(4)
    C11 0.0152(5) 0.0230(5) 0.0211(5) 0.0016(4) 0.0018(4) 0.0112(5)
    C12 0.0135(5) 0.0337(6) 0.0211(5) 0.0060(4) 0.0051(4) 0.0171(5)
    C13 0.0196(5) 0.0310(6) 0.0306(6) 0.0089(5) 0.0064(5) 0.0229(5)
    C14 0.0192(5) 0.0197(5) 0.0287(6) 0.0046(4) 0.0042(4) 0.0140(5)
    C15 0.0204(6) 0.0507(8) 0.0263(6) 0.0044(5) 0.0003(5) 0.0256(6)
    N1 0.0145(4) 0.0121(4) 0.0174(4) 0.0014(3) 0.0016(3) 0.0068(4)
    O1 0.0187(4) 0.0130(3) 0.0129(3) 0.0001(3) -0.0015(3) 0.0058(3)
    O2 0.0199(4) 0.0148(4) 0.0221(4) 0.0016(3) -0.0027(3) 0.0090(3)
    O3 0.0220(4) 0.0143(4) 0.0157(4) 0.0026(3) -0.0009(3) 0.0031(3)
    O4 0.0227(4) 0.0316(5) 0.0163(4) 0.0011(3) 0.0028(3) 0.0118(4)
    O5 0.0257(4) 0.0159(4) 0.0268(4) 0.0034(3) 0.0006(3) 0.0022(3)
    S1 0.01644(13) 0.01627(13) 0.01483(13) 0.00257(9) 0.00163(9) 0.00506(10)
_geom_special_details
;
All e.s.d.'s (except the e.s.d. in the dihedral angle between two l.s. planes)
are estimated using the full covariance matrix. The cell e.s.d.'s are taken
into account individually in the estimation of e.s.d.'s in distances, angles
and torsion angles; correlations between e.s.d.'s in cell parameters are only
used when they are defined by crystal symmetry. An approximate (isotropic)
treatment of cell e.s.d.'s is used for estimating e.s.d.'s involving l.s.
planes.
;
loop_
    _geom_bond_atom_site_label_1
    _geom_bond_atom_site_label_2
    _geom_bond_site_symmetry_2
    _geom_bond_distance
    _geom_bond_publ_flag
    C1 C4 . 1.5218(15) ?
    C1 H1A . 0.98 ?
    C1 H1B . 0.98 ?
    C1 H1C . 0.98 ?
    C2 C4 . 1.5235(15) ?
    C2 H2A . 0.98 ?
    C2 H2B . 0.98 ?
    C2 H2C . 0.98 ?
    C3 C4 . 1.5245(16) ?
    C3 H3A . 0.98 ?
    C3 H3B . 0.98 ?
    C3 H3C . 0.98 ?
    C4 O1 . 1.4978(12) ?
    C5 O2 . 1.2115(13) ?
    C5 O1 . 1.3277(12) ?
    C5 C6 . 1.5244(14) ?
    C6 O3 . 1.4161(12) ?
    C6 C7 . 1.5353(14) ?
    C6 H6 . 1 ?
    C7 N1 . 1.4750(13) ?
    C7 C8 . 1.5245(15) ?
    C7 H7 . 1 ?
    C8 H8A . 0.98 ?
    C8 H8B . 0.98 ?
    C8 H8C . 0.98 ?
    C9 C14 . 1.3921(15) ?
    C9 C10 . 1.3949(15) ?
    C9 S1 . 1.7733(11) ?
    C10 C11 . 1.3881(15) ?
    C10 H10 . 0.95 ?
    C11 C12 . 1.4012(16) ?
    C11 H11 . 0.95 ?
    C12 C13 . 1.3938(18) ?
    C12 C15 . 1.5106(16) ?
    C13 C14 . 1.3914(17) ?
    C13 H13 . 0.95 ?
    C14 H14 . 0.95 ?
    C15 H15A . 0.98 ?
    C15 H15B . 0.98 ?
    C15 H15C . 0.98 ?
    N1 S1 . 1.6172(9) ?
    N1 H1D . 0.842(16) ?
    O3 H3 . 0.84 ?
    O4 S1 . 1.4422(9) ?
    O5 S1 . 1.4393(9) ?
loop_
    _geom_angle_atom_site_label_1
    _geom_angle_atom_site_label_2
    _geom_angle_atom_site_label_3
    _geom_angle_site_symmetry_1
    _geom_angle_site_symmetry_3
    _geom_angle
    _geom_angle_publ_flag
    C4 C1 H1A . . 109.5 ?
    C4 C1 H1B . . 109.5 ?
    H1A C1 H1B . . 109.5 ?
    C4 C1 H1C . . 109.5 ?
    H1A C1 H1C . . 109.5 ?
    H1B C1 H1C . . 109.5 ?
    C4 C2 H2A . . 109.5 ?
    C4 C2 H2B . . 109.5 ?
    H2A C2 H2B . . 109.5 ?
    C4 C2 H2C . . 109.5 ?
    H2A C2 H2C . . 109.5 ?
    H2B C2 H2C . . 109.5 ?
    C4 C3 H3A . . 109.5 ?
    C4 C3 H3B . . 109.5 ?
    H3A C3 H3B . . 109.5 ?
    C4 C3 H3C . . 109.5 ?
    H3A C3 H3C . . 109.5 ?
    H3B C3 H3C . . 109.5 ?
    O1 C4 C1 . . 102.44(8) ?
    O1 C4 C2 . . 109.60(9) ?
    C1 C4 C2 . . 111.41(9) ?
    O1 C4 C3 . . 108.99(9) ?
    C1 C4 C3 . . 111.22(9) ?
    C2 C4 C3 . . 112.66(10) ?
    O2 C5 O1 . . 125.85(10) ?
    O2 C5 C6 . . 122.05(9) ?
    O1 C5 C6 . . 112.09(9) ?
    O3 C6 C5 . . 109.87(8) ?
    O3 C6 C7 . . 108.58(8) ?
    C5 C6 C7 . . 110.83(8) ?
    O3 C6 H6 . . 109.2 ?
    C5 C6 H6 . . 109.2 ?
    C7 C6 H6 . . 109.2 ?
    N1 C7 C8 . . 114.28(9) ?
    N1 C7 C6 . . 105.79(8) ?
    C8 C7 C6 . . 110.98(9) ?
    N1 C7 H7 . . 108.5 ?
    C8 C7 H7 . . 108.5 ?
    C6 C7 H7 . . 108.5 ?
    C7 C8 H8A . . 109.5 ?
    C7 C8 H8B . . 109.5 ?
    H8A C8 H8B . . 109.5 ?
    C7 C8 H8C . . 109.5 ?
    H8A C8 H8C . . 109.5 ?
    H8B C8 H8C . . 109.5 ?
    C14 C9 C10 . . 120.57(10) ?
    C14 C9 S1 . . 120.59(9) ?
    C10 C9 S1 . . 118.82(8) ?
    C11 C10 C9 . . 119.49(10) ?
    C11 C10 H10 . . 120.3 ?
    C9 C10 H10 . . 120.3 ?
    C10 C11 C12 . . 120.95(11) ?
    C10 C11 H11 . . 119.5 ?
    C12 C11 H11 . . 119.5 ?
    C13 C12 C11 . . 118.43(10) ?
    C13 C12 C15 . . 121.30(11) ?
    C11 C12 C15 . . 120.27(11) ?
    C14 C13 C12 . . 121.41(10) ?
    C14 C13 H13 . . 119.3 ?
    C12 C13 H13 . . 119.3 ?
    C13 C14 C9 . . 119.13(11) ?
    C13 C14 H14 . . 120.4 ?
    C9 C14 H14 . . 120.4 ?
    C12 C15 H15A . . 109.5 ?
    C12 C15 H15B . . 109.5 ?
    H15A C15 H15B . . 109.5 ?
    C12 C15 H15C . . 109.5 ?
    H15A C15 H15C . . 109.5 ?
    H15B C15 H15C . . 109.5 ?
    C7 N1 S1 . . 123.52(7) ?
    C7 N1 H1D . . 116.2(10) ?
    S1 N1 H1D . . 112.5(10) ?
    C5 O1 C4 . . 119.50(8) ?
    C6 O3 H3 . . 109.5 ?
    O5 S1 O4 . . 120.06(5) ?
    O5 S1 N1 . . 107.61(5) ?
    O4 S1 N1 . . 105.57(5) ?
    O5 S1 C9 . . 108.09(5) ?
    O4 S1 C9 . . 106.33(5) ?
    N1 S1 C9 . . 108.80(5) ?
loop_
    _geom_torsion_atom_site_label_1
    _geom_torsion_atom_site_label_2
    _geom_torsion_atom_site_label_3
    _geom_torsion_atom_site_label_4
    _geom_torsion_site_symmetry_1
    _geom_torsion_site_symmetry_2
    _geom_torsion_site_symmetry_3
    _geom_torsion_site_symmetry_4
    _geom_torsion
    _geom_torsion_publ_flag
    O2 C5 C6 O3 . . . . 2.43(14) ?
    O1 C5 C6 O3 . . . . -178.31(8) ?
    O2 C5 C6 C7 . . . . 122.43(11) ?
    O1 C5 C6 C7 . . . . -58.31(11) ?
    O3 C6 C7 N1 . . . . 67.16(10) ?
    C5 C6 C7 N1 . . . . -53.61(11) ?
    O3 C6 C7 C8 . . . . -57.32(11) ?
    C5 C6 C7 C8 . . . . -178.09(9) ?
    C14 C9 C10 C11 . . . . 1.46(16) ?
    S1 C9 C10 C11 . . . . -177.12(8) ?
    C9 C10 C11 C12 . . . . -1.07(17) ?
    C10 C11 C12 C13 . . . . -0.37(17) ?
    C10 C11 C12 C15 . . . . 179.70(10) ?
    C11 C12 C13 C14 . . . . 1.47(17) ?
    C15 C12 C13 C14 . . . . -178.60(11) ?
    C12 C13 C14 C9 . . . . -1.10(18) ?
    C10 C9 C14 C13 . . . . -0.39(17) ?
    S1 C9 C14 C13 . . . . 178.17(9) ?
    C8 C7 N1 S1 . . . . -76.81(11) ?
    C6 C7 N1 S1 . . . . 160.79(7) ?
    O2 C5 O1 C4 . . . . -6.69(15) ?
    C6 C5 O1 C4 . . . . 174.08(8) ?
    C1 C4 O1 C5 . . . . -178.29(9) ?
    C2 C4 O1 C5 . . . . 63.33(12) ?
    C3 C4 O1 C5 . . . . -60.39(12) ?
    C7 N1 S1 O5 . . . . -33.34(10) ?
    C7 N1 S1 O4 . . . . -162.69(8) ?
    C7 N1 S1 C9 . . . . 83.54(9) ?
    C14 C9 S1 O5 . . . . 15.26(11) ?
    C10 C9 S1 O5 . . . . -166.16(9) ?
    C14 C9 S1 O4 . . . . 145.40(9) ?
    C10 C9 S1 O4 . . . . -36.01(10) ?
    C14 C9 S1 N1 . . . . -101.32(10) ?
    C10 C9 S1 N1 . . . . 77.26(9) ?
loop_
    _geom_hbond_atom_site_label_D
    _geom_hbond_atom_site_label_H
    _geom_hbond_atom_site_label_A
    _geom_hbond_site_symmetry_A
    _geom_hbond_distance_DH
    _geom_hbond_distance_HA
    _geom_hbond_distance_DA
    _geom_hbond_angle_DHA
    N1 H1D O2 2_666 0.842(16) 2.059(16) 2.8625(12) 159.5(14)
    O3 H3 O4 2_666 0.84 2.40 3.2041(12) 162
    C1 H1C O4 2_677 0.98 2.54 3.4936(14) 164
