# Supplementary material for: tert-Butyl 2-hy­droxy-3-(4-methyl­benzene­sulfonamido)­butano­ate
Source: Acta Crystallogr Sect E Struct Rep Online. 2011 Feb 19;67(Pt 3):o648. doi: 10.1107/S1600536811004934 (PMC3052123; doi:10.1107/S1600536811004934)
Supplement: Supplementary file 2 [file e-67-0o648-Isup2.hkl]

#
# h,k,l, Fc-squared, Fo-squared, sigma(Fo-squared) and status flag
#
data_I
_shelx_title ' mo_10bo_mif1_0ma in P-1'
_shelx_refln_list_code          4
_shelx_F_calc_maximum      110.54
_exptl_crystal_F_000       352.00
_reflns_d_resolution_high  0.7459
 
loop_
 _symmetry_equiv_pos_as_xyz
 'x, y, z'
 '-x, -y, -z'
 
_cell_length_a     9.6038
_cell_length_b     9.9059
_cell_length_c    10.1064
_cell_angle_alpha 119.342
_cell_angle_beta   92.307
_cell_angle_gamma  93.422
 
_shelx_F_squared_multiplier     1.000
 
loop_
 _refln_index_h
 _refln_index_k
 _refln_index_l
 _refln_F_squared_calc
 _refln_F_squared_meas
 _refln_F_squared_sigma
 _refln_observed_status
   1   0   0       94.91       88.50      1.10 o
   2   0   0     2445.47     2400.71     28.48 o
   3   0   0     1705.99     1654.27     20.84 o
   4   0   0      227.25      218.56      2.91 o
   5   0   0      478.77      518.52      5.98 o
   6   0   0      877.09      846.70      9.09 o
   7   0   0       22.91       20.97      0.83 o
   8   0   0      153.73      137.15      2.39 o
   9   0   0      222.91      218.98      3.40 o
  10   0   0       40.37       38.45      1.53 o
  11   0   0        0.05        0.47      0.84 o
  12   0   0        9.53       10.03      1.29 o
 -12   1   0        1.34        2.20      1.05 o
 -11   1   0      360.08      350.61      5.78 o
 -10   1   0        0.21       -0.46      0.70 o
  -9   1   0       90.44       82.15      1.85 o
  -8   1   0      223.18      232.48      3.44 o
  -7   1   0     1439.52     1470.88     17.02 o
  -6   1   0        0.99        1.37      0.45 o
  -5   1   0     3076.57     3104.64     30.40 o
  -4   1   0     3021.80     3140.06     30.59 o
  -3   1   0      180.64      183.73      2.27 o
  -2   1   0     2677.03     2685.71     30.39 o
  -1   1   0      281.42      281.68      3.04 o
   0   1   0        1.07       -0.86      0.43 o
   1   1   0       14.09       13.71      0.28 o
   2   1   0      167.90      164.82      1.97 o
   3   1   0      361.52      335.21      3.68 o
   4   1   0       11.37       15.14      0.56 o
   5   1   0       73.58       72.45      1.35 o
   6   1   0       10.12        9.31      0.60 o
   7   1   0       22.09       24.11      0.99 o
   8   1   0      120.42      116.95      2.15 o
   9   1   0      124.40      129.04      2.41 o
  10   1   0       25.06       23.04      1.35 o
  11   1   0       16.34       16.37      1.29 o
  12   1   0       63.76       64.72      3.45 o
 -12   2   0      102.88      103.31      3.47 o
 -11   2   0       13.46       11.55      1.17 o
 -10   2   0       86.98       91.09      2.21 o
  -9   2   0       15.18       19.91      1.12 o
  -8   2   0      146.87      142.75      2.62 o
  -7   2   0       27.18       28.91      1.02 o
  -6   2   0       74.21       69.52      1.34 o
  -5   2   0       42.02       37.55      0.92 o
  -4   2   0      270.15      245.46      3.02 o
  -3   2   0     1183.86     1190.22     12.83 o
  -2   2   0        0.32        0.13      0.25 o
  -1   2   0       81.93       98.78      1.76 o
   0   2   0     3842.57     3840.48     85.82 o
   1   2   0     1927.43     1898.78     20.90 o
   2   2   0        3.12        1.30      0.24 o
   3   2   0       32.96       23.36      0.62 o
   4   2   0        8.98       19.14      0.63 o
   5   2   0       29.56       30.95      0.86 o
   6   2   0        1.97        1.20      0.47 o
   7   2   0        8.65        9.58      0.73 o
   8   2   0      560.57      535.19      6.85 o
   9   2   0      156.30      159.71      3.13 o
  10   2   0       35.60       37.06      1.63 o
  11   2   0       60.43       58.46      2.48 o
  12   2   0        5.43        4.35      1.30 o
 -12   3   0        8.23        7.74      1.26 o
 -11   3   0        0.86        1.10      0.90 o
 -10   3   0        8.55        5.06      0.94 o
  -9   3   0       59.38       54.45      1.66 o
  -8   3   0      120.65      124.53      2.41 o
  -7   3   0      404.32      377.97      4.76 o
  -6   3   0        6.36        5.81      0.52 o
  -5   3   0      377.61      363.96      4.37 o
  -4   3   0      594.11      643.68      7.55 o
  -3   3   0       67.12       56.55      0.93 o
  -2   3   0      198.21      212.25      3.49 o
  -1   3   0     1374.53     1495.73     48.78 o
   0   3   0     1216.23     1187.20     26.86 o
   1   3   0     2537.46     2723.27     49.90 o
   2   3   0       32.39       47.64      0.78 o
   3   3   0       13.04       10.78      0.38 o
   4   3   0       12.00       11.58      0.50 o
   5   3   0       89.76       93.86      1.42 o
   6   3   0      211.65      204.66      4.32 o
   7   3   0       71.83       67.18      2.36 o
   8   3   0      227.62      226.32      4.91 o
   9   3   0       67.59       63.39      2.26 o
  10   3   0       62.62       58.71      2.13 o
  11   3   0       20.52       18.32      1.48 o
  12   3   0       18.83       20.54      1.61 o
 -12   4   0       93.41      102.37      3.32 o
 -11   4   0      437.15      449.26      7.67 o
 -10   4   0      221.31      228.67      4.18 o
  -9   4   0      109.76      116.89      2.83 o
  -8   4   0        8.33        7.62      0.80 o
  -7   4   0       19.99       18.33      0.92 o
  -6   4   0       78.01       77.32      1.53 o
  -5   4   0      540.42      561.63      6.40 o
  -4   4   0      345.28      341.01      4.21 o
  -3   4   0      301.26      297.46      4.75 o
  -2   4   0      221.82      272.72      4.87 o
  -1   4   0      775.95      857.22     28.71 o
   0   4   0       26.47       20.31      2.07 o
   1   4   0       18.13       23.91      2.07 o
   2   4   0        0.57        0.03      0.25 o
   3   4   0        1.42        0.30      0.32 o
   4   4   0       37.42       36.10      1.05 o
   5   4   0       16.11       19.21      0.65 o
   6   4   0       28.73       24.87      0.99 o
   7   4   0       22.42       22.35      1.11 o
   8   4   0      311.63      299.34      4.81 o
   9   4   0       48.17       50.83      1.95 o
  10   4   0        5.78        5.47      1.08 o
  11   4   0      126.79      134.00      3.36 o
 -12   5   0        7.54        8.74      1.46 o
 -11   5   0        0.26        1.59      0.94 o
 -10   5   0       17.27       17.01      1.28 o
  -9   5   0       50.50       54.40      2.11 o
  -8   5   0        0.05       -0.21      0.61 o
  -7   5   0      116.23      111.90      2.05 o
  -6   5   0      298.14      298.59      4.24 o
  -5   5   0      280.63      270.90      3.48 o
  -4   5   0      303.31      333.00      5.69 o
  -3   5   0       78.03       85.26      1.70 o
  -2   5   0        7.65        8.49      0.57 o
  -1   5   0      243.93      249.74      9.85 o
   0   5   0        5.80        4.14      1.58 o
   1   5   0     1299.71     1510.21     28.12 o
   2   5   0       10.93       15.97      0.51 o
   3   5   0      105.94      129.08      1.96 o
   4   5   0      560.61      553.75      7.03 o
   5   5   0       20.40       21.44      0.99 o
   6   5   0      304.04      299.22      7.70 o
   7   5   0        2.43        1.80      0.80 o
   8   5   0        7.49        7.64      0.91 o
   9   5   0        3.49        4.09      0.98 o
  10   5   0        6.48        6.06      1.14 o
  11   5   0       51.96       55.01      2.40 o
 -11   6   0      126.62      127.25      3.27 o
 -10   6   0      206.91      202.53      4.99 o
  -9   6   0       94.45       98.49      2.36 o
  -8   6   0       71.10       59.05      1.79 o
  -7   6   0        9.52        7.03      0.70 o
  -6   6   0       67.84       58.99      3.44 o
  -5   6   0       62.82       60.32      2.09 o
  -4   6   0     1020.75     1001.48     17.56 o
  -3   6   0      231.06      223.97      3.95 o
  -2   6   0      759.04      794.97     17.88 o
  -1   6   0      484.09      477.09     17.40 o
   0   6   0      217.60      266.40     10.58 o
   1   6   0      772.47      811.69     15.59 o
   2   6   0       61.91       68.76      1.44 o
   3   6   0       70.67       65.61      1.35 o
   4   6   0        7.29        7.10      0.68 o
   5   6   0      118.48      122.34      2.52 o
   6   6   0       54.37       55.02      1.75 o
   7   6   0       77.07       78.46      2.22 o
   8   6   0      133.78      139.38      3.89 o
   9   6   0       84.22       83.79      3.11 o
  10   6   0       13.75       15.09      1.77 o
 -10   7   0      174.94      173.73      5.39 o
  -9   7   0      182.70      192.41      4.43 o
  -8   7   0      190.67      195.86      4.98 o
  -7   7   0      102.52       94.28      2.74 o
  -6   7   0      479.94      484.81      9.46 o
  -5   7   0       29.76       26.01      1.91 o
  -4   7   0     1519.06     1517.10     26.20 o
  -3   7   0      706.51      701.64     12.45 o
  -2   7   0       65.48       58.85      3.37 o
  -1   7   0       43.41       50.36      4.26 o
   0   7   0       26.41       34.18      3.53 o
   1   7   0       34.43       31.12      2.27 o
   2   7   0       14.95       19.59      0.66 o
   3   7   0      273.78      246.19      4.39 o
   4   7   0      239.22      223.83      3.75 o
   5   7   0       82.37       80.67      1.99 o
   6   7   0       14.27       14.16      1.08 o
   7   7   0        5.96        7.70      1.43 o
   8   7   0       87.42       94.26      3.15 o
   9   7   0       12.25       16.66      1.97 o
 -10   8   0       19.20       17.40      4.14 o
  -9   8   0      202.89      198.41      4.72 o
  -8   8   0       78.46       80.19      2.65 o
  -7   8   0        4.50        3.01      1.11 o
  -6   8   0       22.83       22.48      1.61 o
  -5   8   0      133.17      133.71      3.42 o
  -4   8   0       11.98       13.28      1.14 o
  -3   8   0      644.51      642.09     11.57 o
  -2   8   0       29.73       36.74      1.29 o
  -1   8   0       60.35       62.16      4.87 o
   0   8   0       23.47       11.80      2.68 o
   1   8   0       68.38       88.35      3.77 o
   2   8   0      118.55       98.12      1.98 o
   3   8   0      142.28      132.13      2.89 o
   4   8   0       12.82       13.06      0.97 o
   5   8   0       36.61       40.54      1.62 o
   6   8   0      231.15      221.87      5.07 o
   7   8   0       18.21       21.71      1.98 o
   8   8   0       39.77       39.77      2.66 o
  -8   9   0      191.85      185.85      4.42 o
  -7   9   0       63.74       67.00      2.79 o
  -6   9   0        2.05        2.00      1.01 o
  -5   9   0       96.74      102.22      3.00 o
  -4   9   0      364.47      359.61      7.14 o
  -3   9   0       25.47       24.96      2.18 o
  -2   9   0        5.74        3.03      0.63 o
  -1   9   0       54.51       54.98      5.11 o
   0   9   0       10.48        6.32      1.61 o
   1   9   0       84.38       79.27      3.71 o
   2   9   0        7.72        4.59      0.67 o
   3   9   0        0.83        1.03      0.72 o
   4   9   0      108.05      113.77      3.93 o
   5   9   0       50.79       50.12      2.04 o
   6   9   0       39.14       42.82      2.15 o
   7   9   0       39.80       43.01      3.34 o
  -7  10   0        0.04       -0.02      0.97 o
  -6  10   0        0.04       -0.31      0.86 o
  -5  10   0        0.69        0.80      0.85 o
  -4  10   0       88.89       89.69      2.81 o
  -3  10   0       49.41       48.22      1.58 o
  -2  10   0       43.17       46.48      1.91 o
  -1  10   0       49.56       50.24      5.23 o
   0  10   0       31.88       29.56      4.14 o
   1  10   0        0.52        0.85      2.31 o
   2  10   0      228.90      231.60      6.33 o
   3  10   0       13.17       18.08      1.37 o
   4  10   0      232.52      256.12      5.46 o
   5  10   0       34.36       39.41      2.02 o
  -5  11   0        3.17        2.31      3.04 o
  -4  11   0        6.68        5.50      1.74 o
  -3  11   0       26.62       29.51      1.79 o
  -2  11   0        1.39        1.84      0.86 o
  -1  11   0        0.26       -3.41      2.43 o
   0  11   0        1.51        5.23      2.92 o
   2  11   0        3.18        3.04      1.22 o
   1 -12   1      250.91      289.63     13.99 o
  -4 -11   1      258.73      281.71      5.91 o
  -3 -11   1       18.18       17.00      1.45 o
  -2 -11   1       90.07      100.00      3.02 o
  -1 -11   1       14.29       11.90      1.16 o
   0 -11   1      131.28      147.23      3.82 o
   1 -11   1        0.05        0.46      0.78 o
   2 -11   1       99.66      116.14      5.04 o
   3 -11   1        0.32       -0.91      0.78 o
   4 -11   1      149.31      162.78      4.03 o
   5 -11   1        4.57        4.01      1.10 o
   6 -11   1        8.46       11.52      1.46 o
  -6 -10   1        1.34        1.55      1.10 o
  -5 -10   1       76.03       78.95      2.62 o
  -4 -10   1        0.84        1.26      0.84 o
  -3 -10   1       37.07       36.59      1.57 o
  -2 -10   1        1.65        1.33      0.68 o
  -1 -10   1        1.78        3.70      0.62 o
   0 -10   1       46.05       38.23      2.24 o
   1 -10   1       95.95      100.62      3.13 o
   2 -10   1        1.98        2.30      0.69 o
   3 -10   1      160.75      153.96      3.62 o
   4 -10   1       15.81       12.87      2.33 o
   5 -10   1        0.04       -0.61      0.87 o
   6 -10   1       39.18       37.32      2.09 o
   7 -10   1        6.25        5.47      1.50 o
   8 -10   1       19.25       19.67      1.89 o
  -7  -9   1       12.52       13.80      1.73 o
  -6  -9   1      117.84      125.40      3.53 o
  -5  -9   1       11.43       14.42      1.29 o
  -4  -9   1      200.71      188.49      4.24 o
  -3  -9   1        8.67        4.93      0.81 o
  -2  -9   1       20.67       18.98      1.25 o
  -1  -9   1        3.78        4.12      0.57 o
   0  -9   1        0.78        0.70      0.50 o
   1  -9   1       44.94       42.62      1.38 o
   2  -9   1        3.60        2.95      0.74 o
   3  -9   1      586.87      577.06     10.58 o
   4  -9   1        0.09        0.34      0.90 o
   5  -9   1       99.41       99.40      2.58 o
   6  -9   1       82.80       85.28      2.56 o
   7  -9   1        0.68        0.74      1.06 o
   8  -9   1      189.56      196.55      5.87 o
   9  -9   1       36.73       36.52      2.58 o
  -8  -8   1       19.46       19.46      2.01 o
  -7  -8   1        7.46        7.06      1.43 o
  -6  -8   1      143.08      149.53      3.85 o
  -5  -8   1      157.65      147.87      3.65 o
  -4  -8   1       50.73       46.85      2.01 o
  -3  -8   1      105.56      103.60      2.56 o
  -2  -8   1      120.46      122.53      2.73 o
  -1  -8   1       85.12       95.87      2.10 o
   0  -8   1      299.72      296.30      4.83 o
   1  -8   1      401.11      393.00      8.38 o
   2  -8   1      204.79      194.04      3.96 o
   3  -8   1      760.34      757.09     11.99 o
   4  -8   1      260.91      253.90      4.69 o
   5  -8   1       13.42       12.23      1.07 o
   6  -8   1      237.71      227.30      5.76 o
   7  -8   1       25.70       28.51      2.28 o
   8  -8   1       32.87       29.08      1.98 o
   9  -8   1       72.36       77.81      3.08 o
  10  -8   1       74.82       83.09      3.99 o
  -9  -7   1        5.70        8.90      1.46 o
  -8  -7   1       90.17       96.00      3.17 o
  -7  -7   1       16.92       17.52      1.86 o
  -6  -7   1        5.50        8.21      1.00 o
  -5  -7   1       18.61       21.92      1.49 o
  -4  -7   1      426.58      390.28      6.51 o
  -3  -7   1       35.52       47.83      1.40 o
  -2  -7   1        2.50        1.76      0.54 o
  -1  -7   1        1.36        7.03      0.62 o
   0  -7   1       38.47       37.71      0.91 o
   1  -7   1       30.07       42.87      1.23 o
   2  -7   1      123.89      134.71      3.17 o
   3  -7   1      711.10      695.66     12.41 o
   4  -7   1      102.16      104.61      2.73 o
   5  -7   1       33.29       30.23      1.61 o
   6  -7   1        0.69        0.60      0.77 o
   7  -7   1       64.82       58.82      2.37 o
   8  -7   1       57.96       60.89      2.22 o
   9  -7   1       14.18       13.86      1.09 o
  10  -7   1       83.15       79.89      2.58 o
  11  -7   1       13.37       13.00      1.62 o
 -10  -6   1        7.24        5.10      1.50 o
  -9  -6   1      287.37      285.09      6.41 o
  -8  -6   1        2.19        0.49      1.19 o
  -7  -6   1       23.45       23.38      1.63 o
  -6  -6   1        5.06        7.36      0.96 o
  -5  -6   1      323.70      292.44      5.22 o
  -4  -6   1      314.78      279.80      4.49 o
  -3  -6   1      416.47      415.43      5.69 o
  -2  -6   1      141.62      137.35      1.95 o
  -1  -6   1      583.81      639.36      8.93 o
   0  -6   1      108.65      113.71      4.15 o
   1  -6   1       69.71       59.24      1.41 o
   2  -6   1      115.89      109.08      2.16 o
   3  -6   1       39.11       34.35      1.30 o
   4  -6   1       14.64       14.08      0.91 o
   5  -6   1      110.10      110.20      3.16 o
   6  -6   1      150.52      153.62      3.53 o
   7  -6   1       25.94       28.16      1.20 o
   8  -6   1       72.28       64.36      1.71 o
   9  -6   1        1.98        0.22      0.72 o
  10  -6   1      142.72      152.29      4.10 o
  11  -6   1      251.69      243.82      5.81 o
 -11  -5   1       13.16       12.24      1.47 o
 -10  -5   1      126.98      130.15      3.43 o
  -9  -5   1       22.99       24.68      1.56 o
  -8  -5   1      258.94      246.03      5.83 o
  -7  -5   1      104.13      106.09      2.41 o
  -6  -5   1      553.79      537.32      8.32 o
  -5  -5   1        0.27        0.67      0.57 o
  -4  -5   1      769.81      800.48     10.64 o
  -3  -5   1      488.35      493.13      5.84 o
  -2  -5   1        1.30        4.04      0.37 o
  -1  -5   1      138.82      159.47      2.08 o
   0  -5   1      731.08      735.95     17.50 o
   1  -5   1      421.85      446.87      6.31 o
   2  -5   1        8.87        5.86      0.47 o
   3  -5   1     1313.74     1398.07     21.37 o
   4  -5   1      343.40      381.57      4.65 o
   5  -5   1      676.27      646.35      7.73 o
   6  -5   1       80.63       82.70      1.93 o
   7  -5   1      205.56      192.88      3.66 o
   8  -5   1        2.29        2.48      0.67 o
   9  -5   1      380.79      382.58      6.00 o
  10  -5   1      161.46      152.21      3.57 o
  11  -5   1        1.12        1.98      1.02 o
  12  -5   1       57.46       57.22      2.49 o
 -11  -4   1      253.87      241.84      5.79 o
 -10  -4   1        6.60        5.67      1.18 o
  -9  -4   1       60.48       57.55      2.21 o
  -8  -4   1     1310.69     1233.39     17.79 o
  -7  -4   1       22.23       23.36      1.11 o
  -6  -4   1      156.11      139.71      2.55 o
  -5  -4   1       13.63       13.73      0.63 o
  -4  -4   1       29.84       15.47      0.59 o
  -3  -4   1      515.38      617.13      8.23 o
  -2  -4   1     1493.25     1644.84     19.65 o
  -1  -4   1       33.76       44.72      0.76 o
   0  -4   1      445.81      497.51      7.47 o
   1  -4   1     1278.07     1488.57     20.35 o
   2  -4   1       47.55       47.30      1.08 o
   3  -4   1       85.70       97.27      1.44 o
   4  -4   1      313.84      358.95      4.20 o
   5  -4   1        8.71        9.85      0.60 o
   6  -4   1      113.90      107.51      1.81 o
   7  -4   1        0.97        0.78      0.55 o
   8  -4   1       81.48       65.76      1.73 o
   9  -4   1      113.89      127.31      2.77 o
  10  -4   1       69.77       74.92      2.36 o
  11  -4   1       60.47       62.27      2.43 o
  12  -4   1      172.03      174.92      4.08 o
 -12  -3   1       24.26       27.82      3.14 o
 -11  -3   1       15.51       13.30      1.23 o
 -10  -3   1        9.11        7.07      1.08 o
  -9  -3   1      231.05      229.30      5.28 o
  -8  -3   1      206.90      202.79      3.69 o
  -7  -3   1        1.96        2.29      0.55 o
  -6  -3   1        3.57        3.53      0.49 o
  -5  -3   1       93.61       96.97      1.53 o
  -4  -3   1      196.10      189.41      2.31 o
  -3  -3   1      202.84      208.57      2.30 o
  -2  -3   1      151.70      151.97      1.67 o
  -1  -3   1       12.80       18.86      0.58 o
   0  -3   1      141.59      135.67      2.20 o
   1  -3   1      127.37      124.18      1.67 o
   2  -3   1      611.25      626.10      7.19 o
   3  -3   1      100.76       84.94      1.34 o
   4  -3   1     1491.92     1635.65     17.63 o
   5  -3   1     2098.61     2207.26     23.78 o
   6  -3   1        9.59        8.60      0.57 o
   7  -3   1      916.47      957.36     10.34 o
   8  -3   1      157.17      142.75      2.47 o
   9  -3   1      201.99      215.87      3.62 o
  10  -3   1        3.30        4.18      0.96 o
  11  -3   1      234.36      239.73      4.77 o
  12  -3   1       41.82       44.02      2.17 o
 -12  -2   1       27.55       26.90      1.75 o
 -11  -2   1        0.44       -0.05      0.82 o
 -10  -2   1        0.54       -1.30      0.71 o
  -9  -2   1       48.64       50.32      1.70 o
  -8  -2   1      100.05       95.13      1.91 o
  -7  -2   1       15.82       14.58      0.76 o
  -6  -2   1        0.05        0.32      0.44 o
  -5  -2   1       15.02       15.96      0.69 o
  -4  -2   1       57.62       66.50      1.30 o
  -3  -2   1      985.62      994.82     11.35 o
  -2  -2   1        5.76       13.75      0.44 o
  -1  -2   1     1138.51     1130.76     11.50 o
   0  -2   1    12218.96    11547.06    106.59 o
   1  -2   1      121.50      126.39      1.44 o
   2  -2   1     4763.02     4675.15     47.03 o
   3  -2   1     1541.44     1579.21     16.14 o
   4  -2   1      854.98      872.67      9.16 o
   5  -2   1      644.98      673.44      7.28 o
   6  -2   1     2006.05     2033.63     20.19 o
   7  -2   1        5.88        7.66      0.68 o
   8  -2   1      500.65      440.26      5.74 o
   9  -2   1      212.60      203.24      3.95 o
  10  -2   1       68.93       72.20      3.16 o
  11  -2   1       31.12       38.96      2.36 o
  12  -2   1        0.52        0.20      1.02 o
 -12  -1   1       66.08       66.31      3.44 o
 -11  -1   1       31.72       33.82      1.66 o
 -10  -1   1        0.57       -0.40      0.61 o
  -9  -1   1      208.41      197.28      3.00 o
  -8  -1   1        1.36        1.30      0.60 o
  -7  -1   1      497.42      487.50      6.51 o
  -6  -1   1        1.39        0.55      0.44 o
  -5  -1   1      493.64      475.90      5.82 o
  -4  -1   1      144.24      147.74      2.11 o
  -3  -1   1     1106.72     1060.33     12.96 o
  -2  -1   1     8060.06     7632.16     95.92 o
  -1  -1   1     1681.68     1663.38     18.92 o
   0  -1   1      617.80      625.97      6.11 o
   1  -1   1      130.51      120.72      1.51 o
   2  -1   1     1844.35     1832.39     18.70 o
   3  -1   1      245.56      263.09      3.33 o
   4  -1   1       68.90       75.73      1.26 o
   5  -1   1      312.77      303.53      3.75 o
   6  -1   1      188.29      194.18      2.67 o
   7  -1   1       47.01       44.49      1.21 o
   8  -1   1      162.57      163.70      3.12 o
   9  -1   1       15.46       14.57      1.04 o
  10  -1   1       14.16       12.93      1.05 o
  11  -1   1      125.89      123.46      3.11 o
  12  -1   1        1.03       -1.66      0.94 o
 -12   0   1       21.35       20.98      1.61 o
 -11   0   1       14.60       15.65      1.19 o
 -10   0   1        1.98        2.16      0.75 o
  -9   0   1       19.83       16.76      1.00 o
  -8   0   1       30.79       34.36      1.27 o
  -7   0   1       12.96       15.09      0.79 o
  -6   0   1      444.66      447.44      5.32 o
  -5   0   1       78.67       78.55      1.44 o
  -4   0   1        1.05       -0.35      0.34 o
  -3   0   1      382.33      393.96      4.40 o
  -2   0   1        0.51        0.58      0.27 o
  -1   0   1      732.45      691.32      6.82 o
   0   0   1     7422.76     7144.61     68.44 o
   1   0   1      858.96      852.17     10.03 o
   2   0   1      266.24      263.09      3.33 o
   3   0   1     1718.55     1690.65     17.25 o
   4   0   1      246.97      237.90      3.10 o
   5   0   1     1123.94     1163.63     12.70 o
   6   0   1     1072.59     1110.83     12.91 o
   7   0   1      197.13      192.12      3.07 o
   8   0   1       15.82       12.58      0.88 o
   9   0   1      157.28      154.38      2.85 o
  10   0   1       45.76       47.99      1.70 o
  11   0   1       17.62       16.36      1.28 o
  12   0   1        0.60       -0.14      1.05 o
 -12   1   1        1.12        2.59      1.00 o
 -11   1   1        1.09       -0.43      0.82 o
 -10   1   1      104.79      104.23      2.76 o
  -9   1   1       51.83       50.29      1.73 o
  -8   1   1        1.35        1.45      0.60 o
  -7   1   1     1908.21     1891.26     19.67 o
  -6   1   1      117.25      114.63      1.75 o
  -5   1   1     1223.23     1203.84     12.10 o
  -4   1   1     1898.16     1947.80     19.17 o
  -3   1   1     1628.29     1772.60     18.05 o
  -2   1   1     9764.07     9850.76     95.06 o
  -1   1   1     4755.50     4665.98     42.67 o
   0   1   1      384.33      380.33      4.79 o
   1   1   1     3667.54     3557.73     33.80 o
   2   1   1     1439.95     1423.54     15.00 o
   3   1   1      350.47      390.51      4.91 o
   4   1   1       33.27       29.01      0.85 o
   5   1   1       13.75       16.73      0.89 o
   6   1   1      116.54      117.11      1.97 o
   7   1   1      584.45      565.73      7.01 o
   8   1   1        0.08       -0.03      0.61 o
   9   1   1       52.62       49.44      1.76 o
  10   1   1       20.26       21.65      1.42 o
  11   1   1        0.06        0.74      0.94 o
  12   1   1        9.36        9.15      1.29 o
 -12   2   1      270.90      281.34      5.13 o
 -11   2   1       25.34       24.92      1.50 o
 -10   2   1       41.42       43.08      1.93 o
  -9   2   1      490.32      504.27      7.41 o
  -8   2   1      188.33      174.52      4.02 o
  -7   2   1      321.14      324.41      4.11 o
  -6   2   1        1.98        0.07      0.39 o
  -5   2   1      156.43      164.50      2.17 o
  -4   2   1     1032.28     1054.44     12.07 o
  -3   2   1     2155.02     2290.68     24.28 o
  -2   2   1      133.94      133.16      1.60 o
  -1   2   1        6.84        4.71      0.34 o
   0   2   1      171.84      159.85      4.13 o
   1   2   1      491.60      493.77      5.55 o
   2   2   1      142.26      124.02      1.66 o
   3   2   1      166.07      159.33      1.89 o
   4   2   1       20.36       19.47      0.63 o
   5   2   1       10.66       10.25      0.77 o
   6   2   1       43.86       40.71      1.11 o
   7   2   1       51.07       50.06      1.82 o
   8   2   1      111.17      108.34      3.06 o
   9   2   1        9.71        8.13      1.16 o
  10   2   1        9.59        9.43      1.13 o
  11   2   1       14.35       15.47      1.38 o
  12   2   1       12.94       10.43      1.49 o
 -12   3   1      173.35      185.82      3.97 o
 -11   3   1        1.63        2.58      0.95 o
 -10   3   1       51.32       54.45      2.12 o
  -9   3   1       13.33       13.87      1.53 o
  -8   3   1       46.58       52.87      2.13 o
  -7   3   1        0.01       -0.73      0.47 o
  -6   3   1       23.59       30.07      0.96 o
  -5   3   1       23.20       26.36      0.81 o
  -4   3   1      335.35      344.39      4.01 o
  -3   3   1        3.28        7.57      0.38 o
  -2   3   1        0.63        0.38      0.32 o
   0   3   1       72.67       81.38      2.61 o
   1   3   1     2987.02     3264.20     59.76 o
   2   3   1        0.54        1.18      0.26 o
   3   3   1      566.70      580.99      7.18 o
   4   3   1      227.17      228.63      2.79 o
   5   3   1      153.63      162.28      2.40 o
   6   3   1     1141.30     1117.95     13.71 o
   7   3   1      951.88      911.77     12.30 o
   8   3   1        0.78       -0.07      0.70 o
   9   3   1       35.84       35.78      1.70 o
  10   3   1      118.61      119.86      2.99 o
  11   3   1       21.22       23.06      1.92 o
 -12   4   1        1.33        2.21      1.07 o
 -11   4   1       84.96       83.28      2.43 o
 -10   4   1       15.42       16.23      1.32 o
  -9   4   1       80.95       84.78      3.81 o
  -8   4   1      199.64      177.34      3.06 o
  -7   4   1      192.87      186.33      2.88 o
  -6   4   1        4.39        0.72      0.48 o
  -5   4   1      753.08      754.90      8.47 o
  -4   4   1      726.94      708.03     12.38 o
  -3   4   1      494.68      510.34      7.32 o
  -2   4   1       20.38       26.82      0.92 o
  -1   4   1     1676.99     1669.44     54.74 o
   0   4   1     2694.78     3158.21     70.98 o
   1   4   1     1927.77     2003.18     37.00 o
   2   4   1       27.40       33.65      0.72 o
   3   4   1      365.05      381.46      5.04 o
   4   4   1      127.24      130.81      2.40 o
   5   4   1       17.91       15.94      0.86 o
   6   4   1       42.49       39.99      1.13 o
   7   4   1       14.16       14.16      0.92 o
   8   4   1        0.21        0.46      1.05 o
   9   4   1      211.35      211.88      5.04 o
  10   4   1       83.07       91.10      3.07 o
  11   4   1        1.86        2.77      1.65 o
 -11   5   1       46.19       47.60      1.99 o
 -10   5   1      103.75      101.20      2.80 o
  -9   5   1        0.89        1.93      0.78 o
  -8   5   1       51.88       55.46      2.11 o
  -7   5   1       12.16       15.18      0.85 o
  -6   5   1      297.30      301.52      4.29 o
  -5   5   1      420.36      416.82      6.55 o
  -4   5   1     1455.93     1489.36     25.41 o
  -3   5   1        2.59        4.81      0.62 o
  -2   5   1      547.60      534.79      9.19 o
  -1   5   1      136.94      152.18      6.81 o
   0   5   1        0.47        1.34      1.34 o
   1   5   1      154.41      169.98      3.92 o
   2   5   1      543.43      552.19      6.36 o
   3   5   1        2.22        1.41      0.36 o
   4   5   1      741.37      708.67     10.26 o
   5   5   1      448.64      431.14      6.68 o
   6   5   1       76.66       76.92      2.20 o
   7   5   1       75.34       78.22      2.40 o
   8   5   1       20.20       19.09      1.47 o
   9   5   1       37.54       35.22      1.99 o
  10   5   1       34.74       33.12      3.09 o
 -11   6   1      122.16      122.88      3.18 o
 -10   6   1        1.89        2.21      0.94 o
  -9   6   1      199.13      203.43      3.93 o
  -8   6   1        7.77        8.71      1.04 o
  -7   6   1       29.12       27.50      1.56 o
  -6   6   1      154.92      156.41      3.48 o
  -5   6   1        6.54        6.02      0.95 o
  -4   6   1        2.62        4.55      0.95 o
  -3   6   1      458.71      467.61      9.77 o
  -2   6   1       46.21       45.15      1.97 o
  -1   6   1      210.53      243.77     10.10 o
   0   6   1       14.68       24.96      1.81 o
   1   6   1       57.50       80.80      3.75 o
   2   6   1      199.24      187.59      2.63 o
   3   6   1       48.79       48.21      1.33 o
   4   6   1       68.83       68.03      1.97 o
   5   6   1       31.54       34.14      1.34 o
   6   6   1      145.88      143.44      4.34 o
   7   6   1       15.66       16.82      1.34 o
   8   6   1       10.56       11.10      1.32 o
   9   6   1       16.11       19.43      1.63 o
 -10   7   1       18.32       16.35      3.57 o
  -9   7   1      118.15      118.04      3.81 o
  -8   7   1      210.64      198.76      5.02 o
  -7   7   1        1.06        1.41      1.36 o
  -6   7   1      307.44      288.65      6.07 o
  -5   7   1       21.96       23.89      1.48 o
  -4   7   1      952.84      954.74     16.87 o
  -3   7   1       41.98       41.96      1.78 o
  -2   7   1       43.82       51.63      1.43 o
  -1   7   1      230.50      224.80      9.85 o
   0   7   1        7.73        9.31      1.64 o
   1   7   1      239.90      222.43      6.52 o
   2   7   1        1.24        1.98      0.43 o
   3   7   1       40.92       41.34      1.19 o
   4   7   1       55.23       56.34      1.67 o
   5   7   1       29.71       29.48      1.43 o
   6   7   1      124.99      119.37      2.93 o
   7   7   1        2.25        4.28      1.04 o
   8   7   1        0.66        1.69      1.12 o
  -9   8   1       70.29       75.85      3.18 o
  -8   8   1      124.23      124.90      6.29 o
  -7   8   1       11.86        8.70      1.36 o
  -6   8   1       33.11       36.14      1.74 o
  -5   8   1        3.19        3.46      0.85 o
  -4   8   1        0.19        0.69      0.97 o
  -3   8   1      167.03      157.14      4.02 o
  -2   8   1       22.50       24.38      1.25 o
  -1   8   1       86.76      101.09      6.08 o
   0   8   1       50.70       52.41      2.77 o
   1   8   1       21.14       18.34      1.93 o
   2   8   1       10.37       10.85      0.64 o
   3   8   1      186.18      162.60      3.14 o
   4   8   1       51.24       52.46      1.83 o
   5   8   1       25.21       25.96      1.56 o
   6   8   1      127.91      128.33      3.52 o
   7   8   1        2.38        3.84      1.19 o
  -8   9   1      192.53      199.02      5.71 o
  -7   9   1       18.53       18.86      1.68 o
  -6   9   1       81.61       81.26      2.49 o
  -5   9   1      106.94      104.13      2.68 o
  -4   9   1      139.71      139.64      3.44 o
  -3   9   1        1.33        0.81      0.69 o
  -2   9   1        2.29        1.19      0.69 o
  -1   9   1       38.23       35.88      4.26 o
   0   9   1       13.70       14.96      3.16 o
   1   9   1       59.71       48.29      4.87 o
   2   9   1        0.07       -0.06      0.58 o
   3   9   1        6.31        3.25      0.70 o
   4   9   1       11.33       14.30      1.28 o
   5   9   1       39.36       40.76      1.98 o
   6   9   1        2.53        0.76      1.06 o
  -6  10   1       44.90       41.86      2.02 o
  -5  10   1       57.56       55.34      2.02 o
  -4  10   1       54.03       56.53      2.13 o
  -3  10   1      195.54      216.37      6.19 o
  -2  10   1        6.94        7.65      0.97 o
  -1  10   1       45.79       61.31      5.72 o
   0  10   1      120.77      132.96      7.91 o
   1  10   1        0.05        2.19      2.43 o
   2  10   1       86.59       99.26      4.38 o
   3  10   1        0.02       -0.12      1.46 o
   4  10   1       55.89       64.96      4.14 o
  -2  11   1        2.26        3.41      2.92 o
  -1  11   1        0.52        3.65      2.80 o
  -2 -12   2       20.19       22.18      1.63 o
  -1 -12   2        0.32        1.87      0.95 o
   0 -12   2        3.91        2.52      1.71 o
   1 -12   2      116.12      125.66      4.76 o
   2 -12   2       11.41       10.89      1.38 o
   3 -12   2        1.54        1.43      0.95 o
   4 -12   2       15.17       19.98      1.56 o
  -5 -11   2      157.16      171.00      4.31 o
  -4 -11   2       64.00       66.44      3.18 o
  -3 -11   2        0.53        0.01      0.81 o
  -2 -11   2        0.15        0.30      0.75 o
  -1 -11   2        5.52        3.70      0.86 o
   0 -11   2      233.28      238.91      4.96 o
   1 -11   2       44.49       43.36      1.70 o
   2 -11   2      123.97      116.67      3.51 o
   3 -11   2        1.47        0.73      0.86 o
   4 -11   2        0.16        1.13      1.03 o
   5 -11   2       29.37       29.72      1.84 o
   6 -11   2        0.98        0.13      1.23 o
  -6 -10   2       11.82       12.66      1.62 o
  -5 -10   2       52.55       53.06      2.71 o
  -4 -10   2       32.29       30.42      1.64 o
  -3 -10   2      115.37      125.32      3.15 o
  -2 -10   2        5.08        5.13      0.87 o
  -1 -10   2        0.05        0.53      0.62 o
   0 -10   2      116.23      108.17      2.81 o
   1 -10   2      167.69      168.73      3.72 o
   2 -10   2        1.81        0.67      0.74 o
   3 -10   2      286.67      286.07      5.89 o
   4 -10   2        0.01        0.00      0.95 o
   5 -10   2      110.10      113.60      3.28 o
   6 -10   2       14.34       14.05      1.46 o
   7 -10   2        0.04       -0.21      1.28 o
   8 -10   2        6.56        4.83      2.20 o
  -8  -9   2       74.30       76.59      3.80 o
  -7  -9   2        1.87       -0.67      1.19 o
  -6  -9   2       56.54       61.28      2.43 o
  -5  -9   2        6.64        7.03      1.09 o
  -4  -9   2      489.35      459.12      8.76 o
  -3  -9   2      151.90      163.47      3.77 o
  -2  -9   2       51.20       49.30      1.91 o
  -1  -9   2       37.32       45.02      1.93 o
   0  -9   2        0.03        0.33      0.60 o
   1  -9   2      122.72      132.98      3.02 o
   2  -9   2      193.64      193.68      4.20 o
   3  -9   2      258.01      244.51      5.12 o
   4  -9   2        3.78        4.11      0.92 o
   5  -9   2        0.27        0.48      0.89 o
   6  -9   2       20.84       21.54      1.64 o
   7  -9   2        0.05       -2.11      1.06 o
   8  -9   2      162.75      156.55      6.02 o
   9  -9   2       60.15       61.11      3.48 o
  -9  -8   2       36.03       41.34      5.16 o
  -8  -8   2       33.33       32.42      2.44 o
  -7  -8   2        4.35        6.66      1.47 o
  -6  -8   2       41.50       35.65      1.94 o
  -5  -8   2      138.61      113.06      3.11 o
  -4  -8   2      293.89      262.60      5.43 o
  -3  -8   2       96.02      101.17      3.95 o
  -2  -8   2      313.86      299.93      5.78 o
  -1  -8   2      158.47      161.76      4.13 o
   0  -8   2        8.23        6.74      0.63 o
   1  -8   2     2355.42     2286.49     38.69 o
   2  -8   2        2.11        3.59      0.73 o
   3  -8   2      336.41      318.10      6.25 o
   4  -8   2       34.38       36.62      1.68 o
   5  -8   2      179.42      179.68      4.23 o
   6  -8   2      132.16      131.37      4.25 o
   7  -8   2       78.34       70.95      4.66 o
   8  -8   2      294.54      277.39      5.97 o
   9  -8   2       18.85       23.27      1.41 o
  10  -8   2      234.46      243.46      5.01 o
 -10  -7   2      176.34      193.34      5.17 o
  -9  -7   2        0.28       -0.27      1.14 o
  -8  -7   2       86.64       86.80      4.92 o
  -7  -7   2        0.20       -0.23      0.99 o
  -6  -7   2      376.89      365.19      6.51 o
  -5  -7   2       17.34       14.79      1.08 o
  -4  -7   2     1855.29     1862.07     28.02 o
  -3  -7   2     1092.91     1108.84     16.86 o
  -2  -7   2      136.39      139.13      2.95 o
  -1  -7   2      338.34      341.50      5.17 o
   0  -7   2       19.39       21.39      1.02 o
   1  -7   2      137.84      124.31      2.19 o
   2  -7   2      158.66      146.63      2.83 o
   3  -7   2      283.62      269.03      5.20 o
   4  -7   2      109.00      104.11      2.97 o
   5  -7   2      566.92      530.31     10.04 o
   6  -7   2       75.38       66.53      1.63 o
   7  -7   2      103.57      101.75      2.52 o
   8  -7   2        4.36        4.55      0.91 o
   9  -7   2      103.49      104.51      2.88 o
  10  -7   2      114.79      103.83      3.91 o
  11  -7   2       25.17       33.33      2.29 o
 -10  -6   2       19.17       21.21      1.73 o
  -9  -6   2      287.63      286.87      6.29 o
  -8  -6   2      329.31      316.91      6.58 o
  -7  -6   2       14.09       15.13      1.63 o
  -6  -6   2      265.36      245.87      5.34 o
  -5  -6   2       36.99       31.52      1.43 o
  -4  -6   2       13.52       12.38      0.93 o
  -3  -6   2       54.51       51.42      1.73 o
  -2  -6   2      577.21      624.15      8.15 o
  -1  -6   2        0.77        0.93      0.39 o
   0  -6   2     1129.47     1245.94     20.83 o
   1  -6   2        4.21        0.37      0.35 o
   2  -6   2      185.36      218.58      3.49 o
   3  -6   2       82.91       76.09      1.85 o
   4  -6   2       12.82       16.78      0.57 o
   5  -6   2      304.80      311.14      4.02 o
   6  -6   2      195.11      200.14      3.36 o
   7  -6   2      153.80      161.07      3.43 o
   8  -6   2       85.52       74.97      1.98 o
   9  -6   2        2.63        5.04      1.03 o
  10  -6   2       30.87       29.02      1.70 o
  11  -6   2       51.59       51.75      2.28 o
 -11  -5   2       32.34       33.12      2.93 o
 -10  -5   2        0.15        0.07      1.04 o
  -9  -5   2       58.38       54.03      1.95 o
  -8  -5   2       46.64       47.55      1.78 o
  -7  -5   2      190.76      185.42      4.33 o
  -6  -5   2        2.16        3.00      0.61 o
  -5  -5   2       26.07       30.68      0.89 o
  -4  -5   2       97.46       94.09      2.08 o
  -3  -5   2       58.80       72.92      1.58 o
  -2  -5   2       21.56       19.37      0.82 o
  -1  -5   2      230.10      266.67      3.71 o
   0  -5   2       19.07       20.64      0.66 o
   1  -5   2       23.28       29.58      1.12 o
   2  -5   2        1.42        1.28      0.36 o
   3  -5   2       59.12       75.40      1.28 o
   4  -5   2      125.63      145.00      1.98 o
   5  -5   2       61.07       58.90      1.34 o
   6  -5   2        3.63        1.60      0.51 o
   7  -5   2      211.94      236.91      3.93 o
   8  -5   2      267.12      261.74      4.72 o
   9  -5   2      448.32      456.14      7.49 o
  10  -5   2        1.05        1.08      0.92 o
  11  -5   2        9.37        9.80      1.31 o
  12  -5   2        0.23       -1.37      1.04 o
 -11  -4   2       86.00       84.00      3.02 o
 -10  -4   2      119.32      118.75      2.99 o
  -9  -4   2      332.38      312.72      5.53 o
  -8  -4   2      150.81      144.07      3.10 o
  -7  -4   2       54.60       44.97      1.58 o
  -6  -4   2       11.84       13.72      0.69 o
  -5  -4   2      182.81      159.48      2.35 o
  -4  -4   2      170.64      160.23      2.13 o
  -3  -4   2       68.66       80.56      1.16 o
  -2  -4   2      768.74      768.06      9.36 o
  -1  -4   2      180.01      180.99      2.62 o
   0  -4   2      332.74      368.74      4.93 o
   1  -4   2      347.53      378.94      3.66 o
   2  -4   2      584.74      584.32      6.09 o
   3  -4   2      132.54      129.10      1.96 o
   4  -4   2       26.26       21.72      0.76 o
   5  -4   2      379.24      401.80      4.83 o
   6  -4   2       23.65       25.47      0.91 o
   7  -4   2      124.37      140.59      2.97 o
   8  -4   2      188.00      162.71      3.09 o
   9  -4   2      105.66      107.19      2.92 o
  10  -4   2        0.57       -0.50      0.90 o
  11  -4   2       27.00       25.78      1.69 o
  12  -4   2       73.83       75.37      3.19 o
 -12  -3   2        8.09       10.14      1.28 o
 -11  -3   2       48.73       45.91      1.95 o
 -10  -3   2       65.24       63.20      2.21 o
  -9  -3   2      240.92      235.82      4.13 o
  -8  -3   2       73.27       69.27      1.75 o
  -7  -3   2      205.81      182.14      2.97 o
  -6  -3   2       20.40       15.67      0.77 o
  -5  -3   2      630.33      703.33      8.38 o
  -4  -3   2        0.00       -0.19      0.37 o
  -3  -3   2      398.85      396.84      4.79 o
  -2  -3   2       34.76       37.66      0.83 o
  -1  -3   2       15.42        6.75      0.36 o
   0  -3   2      166.90      142.56      1.80 o
   1  -3   2      511.64      490.02      5.10 o
   2  -3   2      273.84      302.49      3.49 o
   3  -3   2      468.13      508.44      5.75 o
   4  -3   2      110.75      119.83      1.76 o
   5  -3   2      395.30      399.89      4.80 o
   6  -3   2      213.20      210.42      2.91 o
   7  -3   2      309.49      305.79      4.21 o
   8  -3   2      236.43      223.28      3.86 o
   9  -3   2       43.39       36.81      2.01 o
  10  -3   2       57.51       54.72      1.98 o
  11  -3   2       23.02       21.40      1.58 o
  12  -3   2        6.15        7.14      1.20 o
 -12  -2   2        1.24       -0.62      0.91 o
 -11  -2   2       74.67       78.81      2.34 o
 -10  -2   2      222.17      208.08      3.79 o
  -9  -2   2      239.08      233.33      3.82 o
  -8  -2   2      148.67      144.67      2.65 o
  -7  -2   2       60.66       64.22      1.86 o
  -6  -2   2       74.79       80.01      1.58 o
  -5  -2   2        0.75        1.57      0.46 o
  -4  -2   2      193.82      222.16      3.17 o
  -3  -2   2     2377.33     2362.33     26.53 o
  -2  -2   2        0.14        1.96      0.33 o
  -1  -2   2     1972.52     1974.85     23.63 o
   0  -2   2       96.09       82.77      1.23 o
   1  -2   2       87.54       89.25      1.28 o
   2  -2   2      442.23      404.38      4.55 o
   3  -2   2      171.74      153.67      2.14 o
   4  -2   2      198.64      184.69      2.46 o
   5  -2   2       33.41       29.04      0.90 o
   6  -2   2     1145.11     1181.65     13.76 o
   7  -2   2      246.58      245.57      3.53 o
   8  -2   2      241.52      237.86      3.76 o
   9  -2   2      855.62      822.86     10.72 o
  10  -2   2       30.18       34.61      1.59 o
  11  -2   2        0.02       -0.85      0.77 o
  12  -2   2        1.27        0.80      0.95 o
 -12  -1   2        0.55        0.70      1.03 o
 -11  -1   2        6.02        7.16      1.07 o
 -10  -1   2       81.53       80.20      1.96 o
  -9  -1   2        9.35        9.84      0.87 o
  -8  -1   2      933.68      904.96     10.84 o
  -7  -1   2      827.96      797.25     10.25 o
  -6  -1   2      408.05      402.96      5.16 o
  -5  -1   2     1322.57     1300.14     15.92 o
  -4  -1   2      116.29       99.24      1.71 o
  -3  -1   2     1304.81     1245.11     14.27 o
  -2  -1   2    11861.43    11531.31    122.85 o
  -1  -1   2     5052.81     4983.25     56.75 o
   0  -1   2       11.76       10.16      0.43 o
   1  -1   2     2539.67     2416.87     28.77 o
   2  -1   2     4029.73     4077.13     44.64 o
   3  -1   2        0.34        2.14      0.37 o
   4  -1   2     5913.29     6151.68     72.01 o
   5  -1   2      233.35      268.26      4.35 o
   6  -1   2       84.69       75.31      1.50 o
   7  -1   2        2.19        2.51      0.57 o
   8  -1   2       17.23       19.32      1.04 o
   9  -1   2      168.06      146.56      3.12 o
  10  -1   2        0.45        1.10      0.77 o
  11  -1   2        2.80        2.60      0.94 o
  12  -1   2       33.12       33.49      1.78 o
 -12   0   2      133.07      134.43      3.21 o
 -11   0   2       23.03       21.46      1.49 o
 -10   0   2       88.38       83.04      2.85 o
  -9   0   2      324.03      323.70      4.59 o
  -8   0   2      829.83      785.17      9.53 o
  -7   0   2     1135.37     1136.50     12.64 o
  -6   0   2       81.78       98.93      1.61 o
  -5   0   2       85.09      100.33      1.49 o
  -4   0   2      725.88      832.64      9.23 o
  -3   0   2     1795.96     1819.30     19.54 o
  -2   0   2     3815.39     3788.92     40.24 o
  -1   0   2       91.22       81.94      1.17 o
   0   0   2       16.60        9.75      0.37 o
   1   0   2     3858.90     3746.51     43.60 o
   2   0   2        2.05        1.53      0.31 o
   3   0   2      272.09      268.17      3.31 o
   4   0   2      299.78      296.27      3.70 o
   5   0   2      152.19      154.57      2.81 o
   6   0   2      114.42      107.52      1.85 o
   7   0   2      738.56      733.20      8.81 o
   8   0   2       18.39       14.24      0.90 o
   9   0   2      731.45      706.19     11.20 o
  10   0   2       49.72       49.37      1.84 o
  11   0   2       11.58       12.50      1.30 o
  12   0   2        0.65       -0.03      1.13 o
 -12   1   2       99.48      106.98      2.88 o
 -11   1   2        1.00        0.73      0.94 o
 -10   1   2       36.18       36.83      1.64 o
  -9   1   2       39.87       39.45      1.50 o
  -8   1   2       71.11       65.01      1.70 o
  -7   1   2      192.41      198.35      2.83 o
  -6   1   2      576.82      588.36      6.55 o
  -5   1   2        5.96        2.92      0.42 o
  -4   1   2     1339.79     1402.87     14.48 o
  -3   1   2      279.88      310.55      3.45 o
  -2   1   2     2490.21     2520.94     25.35 o
  -1   1   2      522.81      568.96      5.84 o
   0   1   2      172.11      169.42      1.73 o
   1   1   2      336.68      387.42      4.00 o
   2   1   2     1590.58     1535.17     17.07 o
   3   1   2      915.94      987.59     11.84 o
   4   1   2      728.09      726.90      8.95 o
   5   1   2        8.28        8.98      0.64 o
   6   1   2      121.08      113.58      1.91 o
   7   1   2      253.72      242.58      3.44 o
   8   1   2        4.98        4.60      0.74 o
   9   1   2        4.14        1.60      0.76 o
  10   1   2       62.92       59.71      2.13 o
  11   1   2        1.10        1.06      1.04 o
  12   1   2       53.55       54.49      2.75 o
 -12   2   2       80.00       85.14      2.78 o
 -11   2   2       74.07       70.11      3.55 o
 -10   2   2       80.35       80.00      3.00 o
  -9   2   2       67.36       64.87      2.07 o
  -8   2   2       73.83       64.87      1.69 o
  -7   2   2       77.23       73.52      1.92 o
  -6   2   2        0.22        2.32      0.46 o
  -5   2   2       59.08       45.93      0.99 o
  -4   2   2      458.47      538.21      6.05 o
  -3   2   2     2156.28     2211.61     23.44 o
  -2   2   2       83.53       80.87      1.18 o
  -1   2   2      570.65      572.85      7.40 o
   0   2   2     1198.38     1309.53     16.29 o
   1   2   2     1192.49     1248.60     14.62 o
   2   2   2       74.60       66.41      1.14 o
   3   2   2     1621.19     1652.21     18.44 o
   4   2   2      277.38      291.41      3.46 o
   5   2   2      549.06      520.67      6.28 o
   6   2   2       62.39       53.15      1.48 o
   7   2   2        6.29        6.75      0.79 o
   8   2   2       31.48       28.21      1.31 o
   9   2   2      285.89      278.28      5.93 o
  10   2   2      109.53      107.41      3.12 o
  11   2   2        0.47       -0.93      1.69 o
 -12   3   2       94.32       97.96      2.93 o
 -11   3   2        4.94        3.06      1.05 o
 -10   3   2      197.01      197.86      4.09 o
  -9   3   2        8.70        6.77      1.02 o
  -8   3   2      115.56      119.46      2.37 o
  -7   3   2      199.20      217.10      3.23 o
  -6   3   2      398.82      397.90      4.83 o
  -5   3   2       63.88       71.40      1.26 o
  -4   3   2      227.50      250.44      3.19 o
  -3   3   2       74.82       77.40      1.80 o
  -2   3   2      361.15      365.99      4.92 o
  -1   3   2      648.65      708.72      9.82 o
   0   3   2      120.94      159.27      2.35 o
   1   3   2        0.07        0.04      0.24 o
   2   3   2       10.01        6.70      0.45 o
   3   3   2      399.18      390.23      5.31 o
   4   3   2      248.73      235.74      3.83 o
   5   3   2        0.04        0.09      0.39 o
   6   3   2      441.90      430.44      6.18 o
   7   3   2        5.83        8.43      0.90 o
   8   3   2       58.21       57.96      2.51 o
   9   3   2       36.51       38.92      1.92 o
  10   3   2      184.34      186.49      4.80 o
  11   3   2       81.36       80.20      3.18 o
 -12   4   2        4.40        4.38      3.16 o
 -11   4   2       67.66       71.91      4.39 o
 -10   4   2       26.31       24.75      1.53 o
  -9   4   2        6.20        4.21      0.95 o
  -8   4   2       20.12       18.95      1.21 o
  -7   4   2        2.95        3.64      0.62 o
  -6   4   2       36.56       40.21      1.17 o
  -5   4   2       30.30       29.58      0.88 o
  -4   4   2       53.00       55.99      1.59 o
  -3   4   2      236.47      211.40      4.04 o
  -2   4   2        4.73        3.67      0.42 o
  -1   4   2     1042.94     1114.12     16.55 o
   0   4   2      234.87      285.21      5.87 o
   1   4   2      577.46      629.39      7.51 o
   2   4   2      291.55      308.57      3.93 o
   3   4   2      288.14      313.99      4.38 o
   4   4   2      811.31      822.20     11.69 o
   5   4   2      668.13      639.88     10.31 o
   6   4   2        7.40        7.02      0.97 o
   7   4   2       39.22       35.73      1.75 o
   8   4   2       25.62       27.46      1.47 o
   9   4   2        0.03        0.28      0.91 o
  10   4   2      226.07      231.36      5.42 o
 -11   5   2        2.62        3.03      1.40 o
 -10   5   2        3.65        3.08      0.92 o
  -9   5   2       21.41       21.19      1.19 o
  -8   5   2        0.06       -0.26      0.63 o
  -7   5   2        0.17        0.18      0.59 o
  -6   5   2      715.92      699.57     11.69 o
  -5   5   2       27.97       28.64      1.54 o
  -4   5   2      471.53      467.68      8.70 o
  -3   5   2      310.73      335.01      6.24 o
  -2   5   2      616.27      677.96      9.57 o
  -1   5   2        0.76        0.21      0.54 o
   0   5   2       67.01       52.50      1.84 o
   1   5   2       31.33       47.73      1.43 o
   2   5   2      523.52      554.71      6.79 o
   3   5   2       72.53       74.96      1.93 o
   4   5   2      115.49      107.63      2.42 o
   5   5   2       70.10       66.95      2.30 o
   6   5   2       82.80       83.92      3.04 o
   7   5   2        3.86        3.19      0.95 o
   8   5   2       17.86       20.14      1.73 o
   9   5   2        1.18        1.09      1.27 o
  10   5   2       28.05       30.71      2.64 o
 -10   6   2        8.11        9.30      2.56 o
  -9   6   2      203.67      207.10      5.33 o
  -8   6   2      309.79      306.36      6.87 o
  -7   6   2      217.09      211.12      5.05 o
  -6   6   2      211.65      214.20      4.43 o
  -5   6   2      114.17      107.23      2.92 o
  -4   6   2        1.21        1.65      0.81 o
  -3   6   2      738.12      707.23     12.53 o
  -2   6   2      286.87      281.89      5.26 o
  -1   6   2       11.26        8.47      0.88 o
   0   6   2      173.91      169.18      5.47 o
   1   6   2       31.28       31.43      1.62 o
   2   6   2        1.02        1.51      0.42 o
   3   6   2      143.88      134.86      2.70 o
   4   6   2        0.48        1.07      0.90 o
   5   6   2      147.72      135.93      3.03 o
   6   6   2      233.03      235.84      4.68 o
   7   6   2        0.12        1.01      1.05 o
   8   6   2        0.19       -0.37      1.14 o
   9   6   2        0.01        1.24      1.47 o
  -9   7   2        2.99        2.70      1.27 o
  -8   7   2       90.08       96.81      4.95 o
  -7   7   2        7.12        6.60      1.25 o
  -6   7   2       36.38       35.80      1.73 o
  -5   7   2      287.96      278.93      5.87 o
  -4   7   2      197.80      199.62      4.48 o
  -3   7   2      104.65       98.42      2.50 o
  -2   7   2      151.21      156.45      3.27 o
  -1   7   2      116.99      105.59      6.08 o
   0   7   2       31.24       28.95      3.28 o
   1   7   2      305.80      275.11      7.68 o
   2   7   2       43.41       47.55      1.32 o
   3   7   2       87.69       87.36      2.29 o
   4   7   2       23.22       20.95      1.29 o
   5   7   2      293.60      295.38      6.12 o
   6   7   2       11.55        5.84      1.15 o
   7   7   2        7.35        7.13      1.51 o
   8   7   2       21.73       24.88      2.31 o
  -8   8   2      138.91      131.49      4.13 o
  -7   8   2       15.79       16.57      1.63 o
  -6   8   2      557.04      555.19      9.73 o
  -5   8   2       36.46       34.55      1.61 o
  -4   8   2        5.94        8.20      1.01 o
  -3   8   2        0.84        2.09      0.71 o
  -2   8   2       51.11       44.32      1.46 o
  -1   8   2       30.81       22.75      3.41 o
   0   8   2       44.92       39.90      4.14 o
   1   8   2        7.63       16.42      3.04 o
   2   8   2        5.29        2.77      0.81 o
   3   8   2       10.92       10.86      1.07 o
   4   8   2        1.83        0.20      0.86 o
   5   8   2       23.32       23.95      2.19 o
   6   8   2       48.42       52.13      3.09 o
  -7   9   2       65.44       66.30      2.75 o
  -6   9   2        0.12        0.11      0.90 o
  -5   9   2       44.53       47.19      1.87 o
  -4   9   2       95.89      102.10      2.54 o
  -3   9   2       97.97      105.44      2.73 o
  -2   9   2        9.97       10.66      2.02 o
  -1   9   2       58.91       67.51      5.47 o
   0   9   2       72.37       80.28      5.84 o
   1   9   2       46.25       39.66      4.50 o
   2   9   2        4.39        4.98      0.90 o
   3   9   2       69.53       87.14      8.15 o
   4   9   2       22.96       22.70      1.93 o
   5   9   2      199.09      211.93      6.83 o
  -4  10   2       16.47       15.49      1.30 o
  -3  10   2       34.15       33.47      1.55 o
  -2  10   2       18.17       18.98      1.30 o
  -1  10   2        4.16        4.62      3.04 o
   0  10   2      221.72      215.80     10.83 o
   1  10   2       41.02       49.14      5.23 o
   2  10   2      100.62       99.87      4.74 o
  -3 -12   3      152.17      160.85      4.01 o
  -2 -12   3       40.82       45.15      1.96 o
  -1 -12   3      148.00      161.87      3.84 o
   0 -12   3        2.22        2.89      1.07 o
   1 -12   3      176.47      179.52      4.23 o
   2 -12   3      115.10      124.57      3.35 o
   3 -12   3       79.04       89.54      2.84 o
   4 -12   3       14.70       16.14      1.53 o
   5 -12   3       23.18       26.93      2.31 o
  -5 -11   3        3.51        4.70      1.19 o
  -4 -11   3      107.19      109.18      3.19 o
  -3 -11   3      100.57      108.35      3.00 o
  -2 -11   3       29.56       32.69      1.69 o
  -1 -11   3       92.49      106.91      3.18 o
   0 -11   3       23.52       24.84      1.43 o
   1 -11   3        6.51        9.22      1.39 o
   2 -11   3       57.76       59.27      2.15 o
   3 -11   3       77.05       81.21      2.58 o
   4 -11   3       43.65       42.88      2.08 o
   5 -11   3        3.10        2.53      1.03 o
   6 -11   3       10.91       10.67      1.67 o
   7 -11   3        4.36        3.96      1.52 o
  -7 -10   3      119.65      127.32      4.44 o
  -6 -10   3       60.92       57.59      2.94 o
  -5 -10   3        2.85        0.95      1.09 o
  -4 -10   3        6.79        8.08      1.15 o
  -3 -10   3       12.00       14.76      1.23 o
  -2 -10   3       84.28       94.06      2.63 o
  -1 -10   3       12.44       12.57      1.15 o
   0 -10   3       40.66       33.40      1.53 o
   1 -10   3      697.62      650.79     11.87 o
   2 -10   3       35.35       32.71      1.62 o
   3 -10   3      139.78      133.16      3.39 o
   4 -10   3       18.11       17.01      1.36 o
   5 -10   3       11.21        9.61      1.25 o
   6 -10   3       12.56       15.08      1.77 o
   7 -10   3      157.76      152.28      4.90 o
   8 -10   3        1.91        2.33      1.48 o
  -8  -9   3       18.63       20.76      2.14 o
  -7  -9   3        2.63        0.92      2.08 o
  -6  -9   3       51.82       47.88      2.63 o
  -5  -9   3       91.82       81.52      2.66 o
  -4  -9   3      685.60      666.07     12.31 o
  -3  -9   3      127.16      135.40      3.36 o
  -2  -9   3      401.36      389.72      8.53 o
  -1  -9   3      562.78      558.00     10.25 o
   0  -9   3        5.38        4.46      1.09 o
   1  -9   3      177.60      167.19      3.73 o
   2  -9   3       71.53       65.99      2.09 o
   3  -9   3      139.11      132.95      3.30 o
   4  -9   3       96.40       95.70      2.78 o
   5  -9   3      317.74      311.41      7.52 o
   6  -9   3       51.72       47.95      2.61 o
   7  -9   3      132.66      130.63      5.59 o
   8  -9   3        6.24        8.97      1.63 o
   9  -9   3        0.17        0.38      1.39 o
  -9  -8   3       36.21       29.75      2.53 o
  -8  -8   3       66.97       62.71      3.15 o
  -7  -8   3        3.76        5.02      2.10 o
  -6  -8   3      263.12      248.32      6.43 o
  -5  -8   3       53.64       58.70      2.25 o
  -4  -8   3       12.08       14.31      1.23 o
  -3  -8   3        0.28       -0.46      0.72 o
  -2  -8   3        5.08        4.75      0.86 o
  -1  -8   3       62.83       57.92      1.86 o
   0  -8   3      171.48      185.22      3.92 o
   1  -8   3      952.03      930.78     16.35 o
   2  -8   3       21.02       17.41      1.13 o
   3  -8   3       10.03       11.50      1.05 o
   4  -8   3       75.62       78.68      2.44 o
   5  -8   3        2.11        2.10      0.79 o
   6  -8   3      220.76      218.44      6.57 o
   7  -8   3       88.72       83.02      2.00 o
   8  -8   3       35.70       33.05      1.45 o
   9  -8   3        1.09        0.96      0.81 o
  10  -8   3       74.78       79.36      2.71 o
 -10  -7   3        0.26       -1.59      1.36 o
  -9  -7   3       21.21       20.70      1.93 o
  -8  -7   3        2.78        3.68      0.91 o
  -7  -7   3      147.55      131.93      4.28 o
  -6  -7   3      306.86      293.96      6.30 o
  -5  -7   3        0.25       -0.90      0.76 o
  -4  -7   3      611.64      605.58     11.14 o
  -3  -7   3      165.62      169.36      3.81 o
  -2  -7   3        2.53        1.79      0.44 o
  -1  -7   3      720.02      775.84     11.82 o
   0  -7   3      265.74      243.65      5.36 o
   1  -7   3       14.60       15.98      0.79 o
   2  -7   3       73.03       71.39      2.01 o
   3  -7   3       41.88       39.59      1.20 o
   4  -7   3        8.31        8.11      0.51 o
   5  -7   3        7.39        5.04      0.57 o
   6  -7   3      123.10      107.91      2.07 o
   7  -7   3       12.44        9.62      0.88 o
   8  -7   3        0.89       -0.69      0.69 o
   9  -7   3       31.39       35.68      1.76 o
  10  -7   3        1.05        0.62      0.94 o
  11  -7   3        0.21       -0.32      1.01 o
 -11  -6   3      264.44      278.82      9.11 o
 -10  -6   3       72.52       72.05      2.96 o
  -9  -6   3      167.92      165.92      3.80 o
  -8  -6   3      296.35      289.66      5.10 o
  -7  -6   3       49.85       49.13      1.65 o
  -6  -6   3       87.58       91.70      1.99 o
  -5  -6   3      141.26      130.65      2.38 o
  -4  -6   3       90.54       87.37      1.45 o
  -3  -6   3     1077.07     1107.88     17.18 o
  -2  -6   3     1363.49     1393.09     24.05 o
  -1  -6   3        5.64        4.29      0.52 o
   0  -6   3      266.94      251.85      4.42 o
   1  -6   3       33.39       33.97      1.11 o
   2  -6   3      152.63      147.76      2.31 o
   3  -6   3       55.36       56.65      0.95 o
   4  -6   3      282.10      265.91      3.13 o
   5  -6   3       56.47       60.61      1.38 o
   6  -6   3      116.57      115.41      2.32 o
   7  -6   3      373.10      394.21      6.21 o
   8  -6   3       98.05       94.12      2.28 o
   9  -6   3       92.37       94.96      2.40 o
  10  -6   3       30.02       31.36      1.64 o
  11  -6   3       83.78       87.58      2.56 o
 -11  -5   3      140.53      149.98      3.61 o
 -10  -5   3       16.11       16.16      1.58 o
  -9  -5   3      173.39      170.40      4.63 o
  -8  -5   3       50.35       49.50      1.82 o
  -7  -5   3      914.38      834.28     12.32 o
  -6  -5   3       50.86       46.69      1.65 o
  -5  -5   3       23.22       14.60      0.71 o
  -4  -5   3      304.44      295.97      4.28 o
  -3  -5   3      292.17      328.27      3.86 o
  -2  -5   3      109.01       99.51      1.98 o
  -1  -5   3      112.89      100.19      1.71 o
   0  -5   3       68.68       83.64      1.19 o
   1  -5   3       87.96       95.92      1.25 o
   2  -5   3      505.35      538.66      5.48 o
   3  -5   3      627.06      743.04      8.20 o
   4  -5   3       51.40       47.44      1.02 o
   5  -5   3       40.96       36.32      1.02 o
   6  -5   3       17.55       13.35      0.75 o
   7  -5   3      354.06      345.53      4.65 o
   8  -5   3      146.87      152.11      3.25 o
   9  -5   3        6.07        4.33      1.00 o
  10  -5   3       81.49       77.48      2.45 o
  11  -5   3       33.92       32.95      1.75 o
  12  -5   3       27.14       29.22      1.77 o
 -12  -4   3        0.22       -1.35      1.18 o
 -11  -4   3       47.25       46.80      2.14 o
 -10  -4   3      225.41      216.94      4.41 o
  -9  -4   3       28.48       30.00      1.59 o
  -8  -4   3      263.81      243.50      4.51 o
  -7  -4   3        0.35        0.31      0.57 o
  -6  -4   3      113.05      104.41      1.89 o
  -5  -4   3       49.73       56.59      1.26 o
  -4  -4   3       97.90       80.65      1.45 o
  -3  -4   3     1462.39     1614.79     18.47 o
  -2  -4   3      241.14      222.09      3.03 o
  -1  -4   3       30.88       38.76      0.82 o
   0  -4   3      512.33      522.69      5.75 o
   1  -4   3        0.18       -0.06      0.27 o
   2  -4   3      162.77      169.35      2.16 o
   3  -4   3       41.30       40.54      1.03 o
   4  -4   3       11.99        9.36      0.56 o
   5  -4   3       38.51       36.20      0.96 o
   6  -4   3        1.79        2.72      0.51 o
   7  -4   3      407.40      402.22      6.09 o
   8  -4   3      211.71      221.77      3.59 o
   9  -4   3      223.90      214.02      4.33 o
  10  -4   3       11.92       14.41      1.21 o
  11  -4   3      102.73      103.75      3.18 o
  12  -4   3        6.70        6.06      1.17 o
 -12  -3   3       42.83       37.34      2.24 o
 -11  -3   3      279.39      285.97      6.86 o
 -10  -3   3        2.50        2.07      0.87 o
  -9  -3   3       19.68       22.43      1.29 o
  -8  -3   3      103.75       97.47      2.11 o
  -7  -3   3      110.98      109.99      2.13 o
  -6  -3   3       35.39       35.52      1.12 o
  -5  -3   3        4.95        3.96      0.51 o
  -4  -3   3      284.12      309.15      4.20 o
  -3  -3   3     2456.41     2507.35     26.75 o
  -2  -3   3       90.46       90.41      1.51 o
  -1  -3   3       86.74       78.57      1.33 o
   0  -3   3      832.13      738.51      8.47 o
   1  -3   3       23.15       21.25      0.63 o
   2  -3   3        4.78        0.74      0.33 o
   3  -3   3      263.01      259.05      3.16 o
   4  -3   3      714.92      726.81      8.07 o
   5  -3   3     1027.80     1066.18     11.71 o
   6  -3   3     1466.67     1399.09     15.97 o
   7  -3   3       20.93       17.81      0.92 o
   8  -3   3       38.37       45.37      1.54 o
   9  -3   3       18.88       14.84      1.07 o
  10  -3   3       56.54       62.85      1.98 o
  11  -3   3        1.12        2.19      0.89 o
  12  -3   3      169.43      171.13      5.24 o
 -12  -2   3        0.24       -1.68      0.97 o
 -11  -2   3       90.85       95.64      2.77 o
 -10  -2   3      193.51      189.42      3.25 o
  -9  -2   3        0.01       -0.70      0.64 o
  -8  -2   3      993.52      927.46     11.84 o
  -7  -2   3      314.83      289.81      4.26 o
  -6  -2   3       57.38       44.71      1.19 o
  -5  -2   3     1534.52     1591.89     17.43 o
  -4  -2   3      585.21      630.46      7.18 o
  -3  -2   3        8.16        9.26      0.48 o
  -2  -2   3      393.09      394.98      4.79 o
  -1  -2   3      403.22      349.33      4.26 o
   0  -2   3     1156.33     1118.40     14.30 o
   1  -2   3     2238.69     2213.80     24.55 o
   2  -2   3      836.50      905.31     10.31 o
   3  -2   3      201.19      201.01      2.66 o
   4  -2   3       75.51       77.67      1.40 o
   5  -2   3        9.11        8.42      0.63 o
   6  -2   3       35.09       33.12      1.07 o
   7  -2   3      628.68      602.32      7.79 o
   8  -2   3       42.97       39.70      1.41 o
   9  -2   3      741.00      727.30      9.50 o
  10  -2   3       91.02       95.35      2.30 o
  11  -2   3      115.36      116.89      2.83 o
  12  -2   3       75.43       76.56      3.12 o
 -12  -1   3      216.03      222.11      4.71 o
 -11  -1   3       23.71       24.16      1.39 o
 -10  -1   3       11.76       11.37      1.03 o
  -9  -1   3       43.56       43.41      1.49 o
  -8  -1   3      429.44      413.47      5.49 o
  -7  -1   3      193.52      182.40      2.89 o
  -6  -1   3       11.29       10.44      0.70 o
  -5  -1   3      192.11      179.63      2.78 o
  -4  -1   3        0.54        2.39      0.40 o
  -3  -1   3      745.59      787.31      8.73 o
  -2  -1   3       22.38       28.26      0.74 o
  -1  -1   3        1.72        1.18      0.34 o
   0  -1   3      546.04      529.65      7.57 o
   1  -1   3      186.96      206.96      2.78 o
   2  -1   3     2757.81     2730.69     30.09 o
   3  -1   3     1203.46     1274.07     14.27 o
   4  -1   3     2173.07     2239.60     24.92 o
   5  -1   3      301.48      314.05      4.04 o
   6  -1   3      302.11      285.52      4.30 o
   7  -1   3      745.21      737.88      8.90 o
   8  -1   3      184.29      182.30      3.08 o
   9  -1   3       12.55       15.04      1.03 o
  10  -1   3       15.90       20.69      1.33 o
  11  -1   3       96.48       89.76      3.13 o
  12  -1   3        0.21        0.58      1.17 o
 -12   0   3      291.15      290.93      5.68 o
 -11   0   3       45.66       50.57      2.02 o
 -10   0   3      137.26      137.13      3.51 o
  -9   0   3       49.69       51.37      1.67 o
  -8   0   3      246.38      239.75      3.57 o
  -7   0   3      105.99      106.39      1.88 o
  -6   0   3       17.19       14.69      0.69 o
  -5   0   3       49.93       43.48      1.00 o
  -4   0   3     2004.96     2114.03     21.63 o
  -3   0   3     3960.89     3887.62     41.35 o
  -2   0   3        5.22        5.73      0.70 o
  -1   0   3       32.73       49.13      0.87 o
   0   0   3      731.92      755.41      9.11 o
   1   0   3       83.94      101.34      1.53 o
   2   0   3     1844.57     1976.90     23.28 o
   3   0   3      452.99      468.63      5.52 o
   4   0   3       67.27       71.34      1.29 o
   5   0   3      119.06      113.72      1.83 o
   6   0   3        0.65        0.35      0.47 o
   7   0   3       50.68       50.99      1.35 o
   8   0   3      191.78      171.56      2.93 o
   9   0   3       61.14       60.07      1.85 o
  10   0   3       22.66       22.58      1.67 o
  11   0   3       93.06       93.09      3.84 o
  12   0   3       15.49       13.82      1.66 o
 -12   1   3       12.22       15.18      1.53 o
 -11   1   3       34.44       32.16      1.81 o
 -10   1   3      154.39      152.52      3.44 o
  -9   1   3       27.27       27.75      1.27 o
  -8   1   3        7.59        9.86      0.85 o
  -7   1   3      220.44      203.70      3.17 o
  -6   1   3      244.15      240.53      3.06 o
  -5   1   3      917.33     1005.94     10.62 o
  -4   1   3     1008.23     1103.04     11.50 o
  -3   1   3      160.48      164.84      2.12 o
  -2   1   3       98.60      108.10      1.44 o
  -1   1   3       58.92       68.40      1.07 o
   0   1   3      799.30      772.48      7.86 o
   1   1   3      453.20      465.00      5.32 o
   2   1   3      419.29      414.73      4.87 o
   3   1   3      143.96      139.89      1.96 o
   4   1   3       13.58       15.31      0.80 o
   5   1   3        7.18        6.77      0.81 o
   6   1   3       93.24       83.98      1.81 o
   7   1   3       29.03       27.62      1.12 o
   8   1   3      104.57       97.26      2.24 o
   9   1   3        1.64        1.31      1.02 o
  10   1   3      126.86      126.05      4.65 o
  11   1   3       23.61       29.06      1.97 o
 -12   2   3       25.38       26.00      1.78 o
 -11   2   3      393.28      397.89      8.13 o
 -10   2   3       10.69       13.50      1.28 o
  -9   2   3        0.93       -0.34      0.81 o
  -8   2   3       25.81       30.89      1.37 o
  -7   2   3       12.37       11.06      0.91 o
  -6   2   3       39.33       39.56      1.07 o
  -5   2   3        9.17       11.18      0.58 o
  -4   2   3      111.26      116.03      1.58 o
  -3   2   3        0.66        2.06      0.34 o
  -2   2   3        5.37        3.22      0.33 o
  -1   2   3       35.97       40.35      0.91 o
   0   2   3      233.86      269.16      3.93 o
   1   2   3      396.98      410.05      5.05 o
   2   2   3       51.24       59.12      1.95 o
   3   2   3      848.06      870.96     10.51 o
   4   2   3      466.95      478.33      6.21 o
   5   2   3     1425.04     1410.92     17.04 o
   6   2   3       12.74       10.66      0.90 o
   7   2   3       21.67       22.14      1.10 o
   8   2   3       69.68       68.30      2.07 o
   9   2   3      201.47      191.73      4.45 o
  10   2   3      338.38      335.76      7.71 o
  11   2   3       19.01       21.90      2.07 o
 -12   3   3       11.52       13.75      1.77 o
 -11   3   3        2.37        1.65      1.03 o
 -10   3   3       92.31       94.45      2.86 o
  -9   3   3        0.66        1.11      0.84 o
  -8   3   3        9.03        6.49      0.79 o
  -7   3   3       42.16       31.37      1.48 o
  -6   3   3      211.80      199.59      3.08 o
  -5   3   3       33.75       45.09      1.14 o
  -4   3   3      586.53      579.99      7.24 o
  -3   3   3     1082.15     1106.77     17.09 o
  -2   3   3      927.18     1015.13     13.11 o
  -1   3   3      211.95      209.37      3.39 o
   0   3   3        5.70        1.04      0.31 o
   1   3   3        0.07        0.31      0.34 o
   2   3   3      201.16      221.21      3.29 o
   3   3   3      271.63      267.55      4.21 o
   4   3   3      911.27      884.66     13.80 o
   5   3   3        0.36        0.30      0.72 o
   6   3   3       11.26       13.22      0.91 o
   7   3   3        5.46        6.32      0.94 o
   8   3   3       24.61       24.92      1.50 o
   9   3   3       96.71       92.88      3.02 o
  10   3   3      252.50      249.84      9.81 o
 -11   4   3      137.02      143.56      3.79 o
 -10   4   3        2.76        4.62      1.04 o
  -9   4   3       20.03       20.60      1.21 o
  -8   4   3      243.47      259.43      4.03 o
  -7   4   3      255.07      246.82      3.74 o
  -6   4   3       80.85       91.75      1.91 o
  -5   4   3       20.21       19.03      1.16 o
  -4   4   3        0.78        0.83      0.61 o
  -3   4   3      559.46      556.16     11.47 o
  -2   4   3        0.06        2.05      0.43 o
  -1   4   3      797.20      837.11     10.69 o
   0   4   3      610.51      585.84      7.56 o
   1   4   3      636.18      677.21      8.70 o
   2   4   3      505.07      513.89      8.61 o
   3   4   3      199.71      195.40      4.04 o
   4   4   3      132.06      136.15      4.41 o
   5   4   3      571.61      555.63     10.24 o
   6   4   3      403.57      410.23      8.09 o
   7   4   3       15.33       17.42      1.55 o
   8   4   3      384.22      391.95      9.92 o
   9   4   3        0.47       -0.27      1.36 o
  10   4   3      356.26      377.84      9.55 o
 -10   5   3       10.60       11.98      1.22 o
  -9   5   3       52.89       51.60      2.24 o
  -8   5   3        9.57        8.71      1.34 o
  -7   5   3        3.55        4.33      1.47 o
  -6   5   3      188.11      181.14      4.34 o
  -5   5   3      302.60      292.76      6.05 o
  -4   5   3       99.46       94.33      2.55 o
  -3   5   3     1087.21     1088.27     18.90 o
  -2   5   3       91.75      102.78      2.15 o
  -1   5   3      219.76      235.22      3.55 o
   0   5   3        0.05        0.55      0.39 o
   1   5   3      321.80      320.46      4.76 o
   2   5   3       24.25       26.27      1.10 o
   3   5   3     1250.78     1252.16     21.22 o
   4   5   3       43.74       46.61      2.12 o
   5   5   3      279.10      294.73      6.04 o
   6   5   3       74.13       76.60      2.60 o
   7   5   3        0.03       -0.72      1.62 o
   8   5   3       92.95       94.81      3.27 o
   9   5   3        0.14       -0.89      1.22 o
 -10   6   3       46.38       48.84      3.21 o
  -9   6   3        4.04        5.32      1.41 o
  -8   6   3      317.73      318.81      7.12 o
  -7   6   3       30.01       29.80      1.94 o
  -6   6   3      278.92      273.86      6.00 o
  -5   6   3        9.47        8.98      1.12 o
  -4   6   3      376.02      357.27      7.01 o
  -3   6   3       30.99       33.60      1.45 o
  -2   6   3      661.67      628.34     11.16 o
  -1   6   3      158.90      141.02      3.74 o
   0   6   3      288.19      280.78      9.77 o
   1   6   3       36.48       28.75      2.05 o
   2   6   3        4.73        6.21      0.73 o
   3   6   3       31.46       28.70      1.42 o
   4   6   3       13.48       10.81      1.12 o
   5   6   3        0.17        0.24      0.91 o
   6   6   3       20.23       20.99      1.79 o
   7   6   3       41.03       40.85      2.25 o
   8   6   3       12.65       13.92      1.69 o
  -9   7   3      106.40      106.09      3.67 o
  -8   7   3       24.69       25.27      1.95 o
  -7   7   3      163.16      170.98      5.10 o
  -6   7   3        6.66        6.43      1.17 o
  -5   7   3       11.33       13.49      1.28 o
  -4   7   3       13.38       13.75      1.55 o
  -3   7   3        0.05       -0.52      0.68 o
  -2   7   3       37.74       36.20      1.78 o
  -1   7   3       51.97       58.71      1.62 o
   0   7   3        7.08        8.62      1.00 o
   1   7   3      108.18      100.95      4.22 o
   2   7   3        5.81        4.57      0.95 o
   3   7   3        4.45        4.65      1.12 o
   4   7   3       35.02       38.45      2.74 o
   5   7   3      215.58      224.40      7.13 o
   6   7   3        0.02        0.51      1.33 o
   7   7   3       24.63       24.18      3.77 o
  -7   8   3       27.88       30.73      2.51 o
  -6   8   3      267.24      260.35      7.17 o
  -5   8   3        0.90        1.21      0.97 o
  -4   8   3       44.85       42.27      1.83 o
  -3   8   3       15.77       14.58      1.14 o
  -2   8   3       38.41       33.57      2.28 o
  -1   8   3       63.81       56.56      1.97 o
   0   8   3       64.98       56.84      1.91 o
   1   8   3        5.60        3.69      1.50 o
   2   8   3        1.49        2.16      0.93 o
   3   8   3       69.56       72.28      4.38 o
   4   8   3        6.41       10.48      1.59 o
   5   8   3       15.45       19.12      2.06 o
  -5   9   3        1.25        0.41      0.87 o
  -4   9   3       20.66       21.04      1.45 o
  -3   9   3       15.10       15.94      1.40 o
  -2   9   3        4.41        2.59      0.85 o
  -1   9   3       86.80       85.93      3.95 o
   0   9   3        0.56        0.00      2.31 o
   1   9   3       47.83       48.20      1.98 o
   2   9   3        4.75        4.28      1.07 o
   3   9   3        0.89        0.51      1.07 o
  -4 -12   4        1.14       -0.15      1.01 o
  -3 -12   4        0.27       -1.17      0.91 o
  -2 -12   4      138.89      142.17      4.13 o
  -1 -12   4       26.28       26.34      1.80 o
   0 -12   4       21.21       21.78      1.62 o
   1 -12   4       21.97       23.72      1.59 o
   2 -12   4       49.71       50.36      2.81 o
   3 -12   4      105.65      108.40      4.60 o
   4 -12   4       22.68       21.50      1.71 o
   5 -12   4        6.23        6.20      1.58 o
  -6 -11   4       22.13       24.43      2.78 o
  -5 -11   4        0.21       -0.39      1.46 o
  -4 -11   4        3.23        0.56      1.04 o
  -3 -11   4        4.13        7.89      1.16 o
  -2 -11   4      114.53      116.19      4.13 o
  -1 -11   4       44.77       43.59      2.08 o
   0 -11   4       10.07        8.89      1.10 o
   1 -11   4       68.32       76.09      2.45 o
   2 -11   4       37.19       31.77      1.73 o
   3 -11   4       26.09       25.82      1.87 o
   4 -11   4       31.91       27.41      1.79 o
   5 -11   4       20.49       23.72      2.07 o
   6 -11   4        6.04        5.09      1.64 o
   7 -11   4       67.56       69.21      3.40 o
  -7 -10   4       38.26       35.59      2.57 o
  -6 -10   4       96.54       94.52      3.76 o
  -5 -10   4        2.00        1.33      1.01 o
  -4 -10   4      113.62      116.97      3.31 o
  -3 -10   4        4.66        5.57      1.04 o
  -2 -10   4      122.16      127.01      4.56 o
  -1 -10   4       90.59       87.35      2.83 o
   0 -10   4        2.74        3.36      0.91 o
   1 -10   4       59.12       54.16      2.18 o
   2 -10   4        4.39        5.29      1.00 o
   3 -10   4       15.65       17.49      1.71 o
   4 -10   4       32.96       38.29      1.97 o
   5 -10   4        8.77        8.05      1.23 o
   6 -10   4       76.44       69.85      3.06 o
   7 -10   4      179.39      169.85      5.31 o
   8 -10   4       11.35        9.24      1.75 o
  -8  -9   4       22.67       17.28      2.18 o
  -7  -9   4       16.45       19.42      2.20 o
  -6  -9   4      120.86      105.07      3.80 o
  -5  -9   4       64.65       64.09      4.67 o
  -4  -9   4      180.62      169.74      4.11 o
  -3  -9   4       24.52       26.27      1.53 o
  -2  -9   4       33.87       33.81      1.83 o
  -1  -9   4      783.87      792.20     16.47 o
   0  -9   4      804.99      758.99     13.71 o
   1  -9   4        6.23        8.98      1.04 o
   2  -9   4      350.58      320.52      6.48 o
   3  -9   4      418.45      398.08      7.84 o
   4  -9   4       35.74       37.78      1.90 o
   5  -9   4      761.60      708.69     14.75 o
   6  -9   4       62.80       55.22      4.13 o
   7  -9   4       17.79       19.81      1.56 o
   8  -9   4       14.14       12.68      1.06 o
   9  -9   4        6.31        8.11      1.08 o
  -9  -8   4       76.10       87.34      3.77 o
  -8  -8   4      328.61      308.25      8.00 o
  -7  -8   4      100.06       90.57      3.60 o
  -6  -8   4      400.20      394.06      9.22 o
  -5  -8   4        3.68        4.23      1.32 o
  -4  -8   4       75.75       75.11      2.44 o
  -3  -8   4      145.18      144.96      3.53 o
  -2  -8   4      782.81      799.53     16.66 o
  -1  -8   4        1.45        1.07      0.91 o
   0  -8   4      476.45      468.64      8.81 o
   1  -8   4       85.12       87.36      2.61 o
   2  -8   4      111.15      102.30      3.35 o
   3  -8   4        2.46        3.47      0.85 o
   4  -8   4       78.33       80.60      2.27 o
   5  -8   4       62.48       59.35      1.34 o
   6  -8   4      417.82      398.93      6.73 o
   7  -8   4        5.61        5.72      0.86 o
   8  -8   4       86.96       86.95      2.33 o
   9  -8   4        0.09       -1.02      0.90 o
  10  -8   4      188.18      198.01      4.94 o
 -10  -7   4       22.12       21.45      1.84 o
  -9  -7   4       34.64       35.73      1.77 o
  -8  -7   4        0.16        0.87      0.83 o
  -7  -7   4      128.70      113.58      3.59 o
  -6  -7   4       15.70       14.08      1.01 o
  -5  -7   4      445.82      445.17      8.39 o
  -4  -7   4       14.10       11.17      0.62 o
  -3  -7   4      580.06      605.53     11.15 o
  -2  -7   4      634.28      619.99     11.25 o
  -1  -7   4     1495.45     1525.78     26.40 o
   0  -7   4        1.44        0.55      0.60 o
   1  -7   4      242.22      238.50      4.83 o
   2  -7   4       50.49       50.72      0.95 o
   3  -7   4      176.13      165.54      2.39 o
   4  -7   4      289.98      278.70      3.71 o
   5  -7   4      364.69      326.56      4.61 o
   6  -7   4      252.33      238.74      4.27 o
   7  -7   4        6.29        6.19      0.85 o
   8  -7   4       46.69       49.00      2.09 o
   9  -7   4       51.71       53.81      2.10 o
  10  -7   4       20.89       20.68      1.54 o
  11  -7   4        4.93        4.85      1.21 o
 -11  -6   4        6.31        5.80      1.18 o
 -10  -6   4       50.03       48.52      2.10 o
  -9  -6   4      168.89      172.76      4.01 o
  -8  -6   4      294.69      280.60      5.29 o
  -7  -6   4       34.67       28.80      1.40 o
  -6  -6   4      152.70      154.99      3.07 o
  -5  -6   4      155.76      157.95      3.17 o
  -4  -6   4        0.35        0.08      0.41 o
  -3  -6   4       11.84        7.32      0.53 o
  -2  -6   4      649.86      636.88      7.99 o
  -1  -6   4        6.76        7.83      0.47 o
   0  -6   4      190.31      195.35      2.46 o
   1  -6   4       23.47       31.57      0.72 o
   2  -6   4       16.73       18.75      0.56 o
   3  -6   4        3.88        3.64      0.45 o
   4  -6   4       49.55       56.37      1.17 o
   5  -6   4       52.96       54.66      1.39 o
   6  -6   4       32.54       34.64      1.25 o
   7  -6   4      244.55      238.50      4.34 o
   8  -6   4        1.92        3.21      0.84 o
   9  -6   4       14.99       15.34      1.22 o
  10  -6   4       19.93       23.92      1.49 o
  11  -6   4      190.13      199.87      4.41 o
 -11  -5   4      148.45      151.88      3.70 o
 -10  -5   4        0.09        0.63      0.94 o
  -9  -5   4      160.99      161.75      3.82 o
  -8  -5   4        2.43        3.91      0.85 o
  -7  -5   4      247.77      239.19      4.02 o
  -6  -5   4      245.82      239.34      3.91 o
  -5  -5   4      123.65      130.37      2.16 o
  -4  -5   4        3.31        1.76      0.44 o
  -3  -5   4      470.80      511.44      6.61 o
  -2  -5   4       42.55       44.40      1.05 o
  -1  -5   4      155.13      167.97      2.45 o
   0  -5   4     1142.02     1185.08     12.77 o
   1  -5   4      124.16      124.66      1.65 o
   2  -5   4       14.01        7.39      0.46 o
   3  -5   4      283.09      321.01      3.87 o
   4  -5   4      201.81      206.75      2.76 o
   5  -5   4      105.64       99.99      1.72 o
   6  -5   4      595.71      591.92      7.28 o
   7  -5   4      140.62      134.76      2.83 o
   8  -5   4      120.51      107.21      2.61 o
   9  -5   4      117.58      120.54      2.75 o
  10  -5   4        3.60        6.37      1.05 o
  11  -5   4       82.94       81.31      2.47 o
 -11  -4   4       69.84       74.70      2.60 o
 -10  -4   4       62.95       63.94      3.27 o
  -9  -4   4       50.79       51.10      2.11 o
  -8  -4   4      116.30      108.22      2.45 o
  -7  -4   4        2.67        3.76      0.69 o
  -6  -4   4       14.74       11.84      0.81 o
  -5  -4   4      941.46     1011.91     11.92 o
  -4  -4   4       20.13       20.85      0.80 o
  -3  -4   4       47.70       66.91      1.30 o
  -2  -4   4        2.17        6.23      0.50 o
  -1  -4   4        3.88        1.94      0.44 o
   0  -4   4     2774.17     2983.80     33.40 o
   1  -4   4      234.17      282.14      3.53 o
   2  -4   4       20.81       15.18      0.82 o
   3  -4   4       54.53       69.20      1.24 o
   4  -4   4       10.44       10.90      0.65 o
   5  -4   4      228.87      231.09      3.22 o
   6  -4   4      492.51      455.22      5.77 o
   7  -4   4       52.88       49.08      1.49 o
   8  -4   4        9.67       12.85      0.96 o
   9  -4   4      237.70      233.82      3.89 o
  10  -4   4       37.00       38.99      1.83 o
  11  -4   4      294.71      310.02      5.40 o
  12  -4   4      203.36      218.59      4.79 o
 -12  -3   4      239.00      234.97      4.64 o
 -11  -3   4      115.01      109.73      2.83 o
 -10  -3   4       47.40       47.78      2.86 o
  -9  -3   4        4.31        6.53      0.89 o
  -8  -3   4        5.14        4.39      0.75 o
  -7  -3   4       18.16       13.51      0.90 o
  -6  -3   4      145.07      146.80      2.52 o
  -5  -3   4      368.12      353.66      4.87 o
  -4  -3   4      345.26      397.03      5.32 o
  -3  -3   4      198.90      198.15      2.59 o
  -2  -3   4      131.65      167.41      2.49 o
  -1  -3   4      691.80      673.90      8.00 o
   0  -3   4       26.03       45.87      0.99 o
   1  -3   4      344.68      338.88      5.12 o
   2  -3   4      139.23      129.94      1.83 o
   3  -3   4        0.56       -0.02      0.35 o
   4  -3   4        0.73       -0.12      0.55 o
   5  -3   4        7.00        8.55      0.63 o
   6  -3   4      603.17      590.89      7.25 o
   7  -3   4      440.26      426.55      5.83 o
   8  -3   4      111.74      111.21      2.30 o
   9  -3   4       24.34       26.35      1.31 o
  10  -3   4       26.26       26.84      1.53 o
  11  -3   4       35.47       34.69      1.80 o
  12  -3   4       21.71       23.04      1.95 o
 -12  -2   4      144.44      148.37      3.45 o
 -11  -2   4       27.08       25.26      1.55 o
 -10  -2   4      488.69      497.00      7.43 o
  -9  -2   4        0.85        1.10      0.74 o
  -8  -2   4      492.87      489.08      7.23 o
  -7  -2   4       44.61       46.44      1.42 o
  -6  -2   4      343.13      347.93      4.87 o
  -5  -2   4      327.73      336.49      4.40 o
  -4  -2   4      188.77      172.79      2.83 o
  -3  -2   4      162.80      145.92      2.27 o
  -2  -2   4      931.82      944.41     11.70 o
  -1  -2   4     1069.20     1002.67     11.49 o
   0  -2   4        2.68        1.60      0.41 o
   1  -2   4      700.41      660.26      8.17 o
   2  -2   4     3278.44     3437.34     38.08 o
   3  -2   4       91.96       92.90      1.62 o
   4  -2   4        1.86        0.27      0.41 o
   5  -2   4        1.50        1.32      0.47 o
   6  -2   4       27.67       28.27      1.40 o
   7  -2   4      229.66      222.86      3.48 o
   8  -2   4        0.02       -0.68      0.62 o
   9  -2   4       15.46       10.68      0.97 o
  10  -2   4       38.36       35.24      1.83 o
  11  -2   4      104.23      101.23      4.37 o
  12  -2   4        0.55        0.87      1.21 o
 -12  -1   4      265.09      265.28      5.50 o
 -11  -1   4        0.40        0.80      0.85 o
 -10  -1   4      260.81      257.35      4.28 o
  -9  -1   4        0.07       -0.22      0.69 o
  -8  -1   4        2.41        4.59      0.73 o
  -7  -1   4      450.33      418.05      6.50 o
  -6  -1   4      328.57      299.98      4.32 o
  -5  -1   4      172.13      199.76      2.89 o
  -4  -1   4     1137.32     1190.97     13.83 o
  -3  -1   4       49.33       65.28      1.19 o
  -2  -1   4      539.10      572.89      6.78 o
  -1  -1   4      814.38      838.52      9.67 o
   0  -1   4      308.32      286.97      4.06 o
   1  -1   4      883.32      902.87     10.99 o
   2  -1   4     4462.57     4610.23     57.60 o
   3  -1   4      138.99      132.88      1.91 o
   4  -1   4        8.63       10.23      0.57 o
   5  -1   4      235.48      243.55      3.30 o
   6  -1   4      386.63      371.51      4.81 o
   7  -1   4      166.44      171.29      2.72 o
   8  -1   4      157.51      153.45      2.75 o
   9  -1   4       96.84       91.29      2.57 o
  10  -1   4      116.38      116.54      3.05 o
  11  -1   4      196.55      191.42      4.66 o
 -12   0   4       72.27       63.51      2.61 o
 -11   0   4      260.18      272.19      4.90 o
 -10   0   4      162.09      149.32      3.19 o
  -9   0   4      221.13      221.80      4.14 o
  -8   0   4        0.16        1.08      0.64 o
  -7   0   4      202.91      202.15      4.02 o
  -6   0   4        1.66        2.84      0.51 o
  -5   0   4     1192.92     1222.61     12.84 o
  -4   0   4        4.19        2.63      0.41 o
  -3   0   4      215.22      204.61      2.49 o
  -2   0   4      963.00      938.71     10.20 o
  -1   0   4       40.10       36.18      0.85 o
   0   0   4     1247.79     1266.17     14.22 o
   1   0   4        4.48        4.83      0.40 o
   2   0   4     2229.74     2388.98     28.14 o
   3   0   4        1.53        1.26      0.42 o
   4   0   4      217.21      228.74      3.30 o
   5   0   4       11.79       15.20      0.74 o
   6   0   4      124.23      127.21      2.12 o
   7   0   4       79.79       72.99      1.72 o
   8   0   4       47.41       56.17      1.98 o
   9   0   4       60.19       59.60      2.33 o
  10   0   4      132.72      131.17      3.59 o
  11   0   4      130.33      132.67      3.73 o
 -12   1   4       66.55       66.37      2.60 o
 -11   1   4        1.34        0.69      1.21 o
 -10   1   4      159.69      157.29      3.56 o
  -9   1   4       21.33       26.62      1.38 o
  -8   1   4        2.69        1.92      0.75 o
  -7   1   4       84.82       78.98      1.61 o
  -6   1   4       56.79       63.98      1.37 o
  -5   1   4      572.29      617.71      6.77 o
  -4   1   4      631.08      648.09      7.29 o
  -3   1   4       41.00       40.01      0.92 o
  -2   1   4       21.00       13.29      0.54 o
  -1   1   4      195.49      189.06      2.32 o
   0   1   4       56.28       82.81      1.27 o
   1   1   4      424.47      430.98      4.76 o
   2   1   4      317.93      301.72      3.71 o
   3   1   4      723.68      711.58      8.26 o
   4   1   4      164.93      141.76      2.26 o
   5   1   4       73.02       80.41      1.56 o
   6   1   4       96.81       86.43      2.07 o
   7   1   4      130.42      135.35      2.96 o
   8   1   4       25.18       21.14      1.47 o
   9   1   4        0.68        0.84      1.00 o
  10   1   4       75.77       77.10      2.78 o
  11   1   4       12.10       11.32      1.53 o
 -11   2   4      177.35      173.90      5.67 o
 -10   2   4       24.82       28.24      1.64 o
  -9   2   4       33.57       34.55      1.67 o
  -8   2   4       52.17       58.95      2.64 o
  -7   2   4        0.74       -0.37      0.54 o
  -6   2   4      455.21      485.19      6.10 o
  -5   2   4      122.33      124.17      2.12 o
  -4   2   4       67.39       76.78      1.29 o
  -3   2   4      240.58      265.91      3.31 o
  -2   2   4        3.51        6.14      0.65 o
  -1   2   4       91.27       94.42      1.70 o
   0   2   4       10.90       13.18      0.65 o
   1   2   4      663.14      708.88      9.17 o
   2   2   4      312.97      309.33      5.18 o
   3   2   4       64.65       68.29      1.78 o
   4   2   4       29.53       29.38      0.99 o
   5   2   4       98.43       93.85      2.12 o
   6   2   4       98.77       94.33      2.25 o
   7   2   4      359.81      346.92      6.40 o
   8   2   4      559.71      548.89      8.71 o
   9   2   4      141.63      142.97      3.96 o
  10   2   4      649.60      673.18     12.85 o
 -11   3   4        1.76        1.67      1.15 o
 -10   3   4       20.11       24.74      1.68 o
  -9   3   4       53.21       51.33      1.97 o
  -8   3   4       74.42       72.32      1.91 o
  -7   3   4       34.51       29.40      1.18 o
  -6   3   4       62.16       58.51      1.56 o
  -5   3   4        0.10        0.31      0.45 o
  -4   3   4      354.65      358.43      6.22 o
  -3   3   4      617.11      622.51      9.99 o
  -2   3   4       37.17       40.46      1.18 o
  -1   3   4      593.59      610.16     10.68 o
   0   3   4      110.47      120.10      1.87 o
   1   3   4      337.28      349.33      4.47 o
   2   3   4        0.86       -0.40      0.47 o
   3   3   4     2825.49     2785.81     46.23 o
   4   3   4      126.69      121.46      3.08 o
   5   3   4      232.48      235.57      5.08 o
   6   3   4      362.01      355.44      7.64 o
   7   3   4      181.02      179.67      4.52 o
   8   3   4      298.96      317.40      6.01 o
   9   3   4        0.89        2.75      1.07 o
  10   3   4       50.44       49.62      3.90 o
 -11   4   4       75.12       78.85      3.21 o
 -10   4   4        0.51        0.43      1.12 o
  -9   4   4        1.20        2.59      1.12 o
  -8   4   4      118.36      119.55      4.01 o
  -7   4   4        0.11       -0.08      0.73 o
  -6   4   4        3.18        4.69      1.08 o
  -5   4   4       64.57       67.47      2.27 o
  -4   4   4      305.26      307.89      6.18 o
  -3   4   4      182.13      177.27      3.86 o
  -2   4   4      275.93      242.42      4.81 o
  -1   4   4       57.28       53.35      2.15 o
   0   4   4      104.98      103.16      1.98 o
   1   4   4       63.29       66.17      1.61 o
   2   4   4      359.23      363.06      6.21 o
   3   4   4       62.94       71.23      2.18 o
   4   4   4       19.37       19.27      1.35 o
   5   4   4        1.76        2.95      0.98 o
   6   4   4      160.09      158.24      4.67 o
   7   4   4        0.03        1.55      1.12 o
   8   4   4       22.65       20.78      2.09 o
   9   4   4        1.10        1.87      1.54 o
 -10   5   4        1.07        0.66      1.52 o
  -9   5   4      179.32      168.71      7.60 o
  -8   5   4       34.16       32.05      2.69 o
  -7   5   4       79.89       87.37      2.99 o
  -6   5   4        9.77        7.13      1.25 o
  -5   5   4      270.33      263.81      5.68 o
  -4   5   4        7.15        5.77      1.02 o
  -3   5   4       25.85       24.51      1.34 o
  -2   5   4        9.24       11.08      1.35 o
  -1   5   4      100.09      102.07      4.02 o
   0   5   4        6.60        5.76      0.67 o
   1   5   4      295.35      280.81      5.42 o
   2   5   4       24.19       20.76      1.40 o
   3   5   4      238.70      232.15      4.80 o
   4   5   4       13.25       17.02      1.72 o
   5   5   4       19.49       18.75      1.50 o
   6   5   4        0.56       -0.82      0.95 o
   7   5   4       63.41       68.58      2.84 o
   8   5   4       39.81       40.15      2.39 o
  -9   6   4        0.68        2.42      1.48 o
  -8   6   4       63.73       66.39      2.84 o
  -7   6   4        8.32        7.26      2.11 o
  -6   6   4       60.15       61.11      2.76 o
  -5   6   4       12.88        9.81      1.21 o
  -4   6   4      461.08      459.93      8.82 o
  -3   6   4       23.19       21.08      1.32 o
  -2   6   4      686.57      620.37     11.50 o
  -1   6   4      370.53      346.27      7.46 o
   0   6   4      100.97       97.45      2.77 o
   1   6   4       80.85       77.26      2.51 o
   2   6   4      170.86      170.47      5.52 o
   3   6   4       69.04       68.30      2.58 o
   4   6   4      158.06      166.07      4.63 o
   5   6   4        2.69        1.37      1.15 o
   6   6   4        9.33       11.94      1.68 o
   7   6   4       86.81       87.91      3.68 o
  -8   7   4      147.63      150.32      5.85 o
  -7   7   4      225.57      225.47      5.48 o
  -6   7   4       83.36       82.57      2.85 o
  -5   7   4        2.94        4.30      1.20 o
  -4   7   4       69.55       63.57      3.14 o
  -3   7   4        3.11        4.05      0.87 o
  -2   7   4       86.99       80.46      2.28 o
  -1   7   4       91.29       93.37      2.41 o
   0   7   4        3.77        3.66      0.91 o
   1   7   4        1.46        0.82      0.78 o
   2   7   4       14.07       16.54      1.52 o
   3   7   4       28.60       33.68      2.19 o
   4   7   4        6.79        8.70      1.59 o
   5   7   4       19.85       22.15      2.23 o
   6   7   4        4.07        5.50      4.44 o
  -6   8   4       64.02       73.30      2.75 o
  -5   8   4       13.03       14.33      1.42 o
  -4   8   4        7.89        9.63      1.19 o
  -3   8   4       16.53       18.24      1.30 o
  -2   8   4      138.69      135.18      3.93 o
  -1   8   4       53.85       46.98      2.10 o
   0   8   4      126.00      126.01      6.45 o
   1   8   4       47.11       46.70      2.19 o
   2   8   4       44.98       47.81      2.41 o
   3   8   4       31.80       32.10      2.24 o
   4   8   4       12.88       12.91      1.80 o
  -3   9   4       55.89       62.16      5.96 o
  -2   9   4      127.42      120.36      6.01 o
  -1   9   4       98.84       92.71      4.32 o
   0   9   4       17.77       22.65      1.59 o
   0 -13   5       15.79       16.46      1.64 o
   1 -13   5       77.31       84.04      3.06 o
   2 -13   5       63.93       63.37      2.60 o
  -4 -12   5       53.45       59.69      2.98 o
  -3 -12   5        6.39        7.35      1.23 o
  -2 -12   5       48.96       53.17      2.97 o
  -1 -12   5        3.36        3.31      1.17 o
   0 -12   5        3.51        4.66      1.19 o
   1 -12   5        0.18       -0.24      0.97 o
   2 -12   5      150.11      154.46      4.09 o
   3 -12   5       18.54       16.95      1.95 o
   4 -12   5       40.25       39.56      2.56 o
   5 -12   5        1.30        0.86      1.32 o
   6 -12   5       53.12       51.79      3.09 o
  -6 -11   5        3.35        2.72      1.42 o
  -5 -11   5        0.26        1.37      1.23 o
  -4 -11   5       18.83       23.99      1.99 o
  -3 -11   5      126.11      131.26      3.65 o
  -2 -11   5        5.11        5.81      1.19 o
  -1 -11   5       39.30       37.16      2.10 o
   0 -11   5        0.01        1.02      1.01 o
   1 -11   5        5.16        4.78      1.09 o
   2 -11   5      129.35      121.33      4.78 o
   3 -11   5       28.94       24.99      1.93 o
   4 -11   5        5.16        4.84      1.34 o
   5 -11   5      352.97      321.70      8.07 o
   6 -11   5        1.00        0.50      1.30 o
   7 -11   5      131.93      133.43      4.76 o
  -7 -10   5      110.92      119.76      4.37 o
  -6 -10   5      119.39      119.00      4.25 o
  -5 -10   5        0.00        0.06      1.18 o
  -4 -10   5      144.78      156.42      4.25 o
  -3 -10   5        0.00       -0.33      0.88 o
  -2 -10   5      173.12      171.22      4.69 o
  -1 -10   5        0.45       -0.99      0.89 o
   0 -10   5      210.19      210.56      4.79 o
   1 -10   5       20.44       23.03      1.52 o
   2 -10   5      357.00      339.07      9.54 o
   3 -10   5      163.79      153.94      4.09 o
   4 -10   5        3.44        6.01      1.16 o
   5 -10   5        6.80        7.88      1.47 o
   6 -10   5       50.14       44.97      3.15 o
   7 -10   5        0.46        0.55      1.35 o
   8 -10   5       59.23       59.03      3.44 o
  -8  -9   5      139.79      147.10      5.93 o
  -7  -9   5       47.09       44.78      2.84 o
  -6  -9   5        7.80        8.64      1.55 o
  -5  -9   5        2.46        1.93      1.25 o
  -4  -9   5        0.11        0.03      0.89 o
  -3  -9   5       82.58       86.38      3.08 o
  -2  -9   5      185.60      176.94      4.79 o
  -1  -9   5      201.94      201.41      5.19 o
   0  -9   5        6.84        5.68      1.01 o
   1  -9   5        5.12        3.54      0.91 o
   2  -9   5       11.59        9.85      1.13 o
   3  -9   5      520.86      499.14     13.86 o
   4  -9   5      103.07       95.29      2.91 o
   5  -9   5     1263.36     1184.83     16.95 o
   6  -9   5       86.53       90.92      2.10 o
   7  -9   5       26.11       28.30      1.49 o
   8  -9   5      243.09      254.65      5.46 o
   9  -9   5        7.25        9.59      1.46 o
  -9  -8   5       11.22        9.91      1.12 o
  -8  -8   5      114.32       98.56      2.64 o
  -7  -8   5        8.99        7.69      0.93 o
  -6  -8   5       51.74       54.77      1.84 o
  -5  -8   5        7.30        7.24      0.73 o
  -4  -8   5        0.15        0.71      0.87 o
  -3  -8   5      493.81      502.88     12.96 o
  -2  -8   5     1407.18     1391.59     24.46 o
  -1  -8   5       18.33       18.59      1.28 o
   0  -8   5       32.67       35.02      1.94 o
   1  -8   5      238.67      252.12      4.74 o
   2  -8   5        5.84        7.48      0.44 o
   3  -8   5      156.03      139.08      2.27 o
   4  -8   5        0.04        0.68      0.47 o
   5  -8   5        0.57        1.63      0.57 o
   6  -8   5       11.56       14.11      0.98 o
   7  -8   5       76.48       80.74      2.23 o
   8  -8   5       21.13       21.68      1.42 o
   9  -8   5       19.83       21.75      1.78 o
  10  -8   5       12.00       11.63      1.35 o
 -10  -7   5        0.69       -0.80      0.99 o
  -9  -7   5      126.74      125.20      3.33 o
  -8  -7   5        1.62        0.63      0.81 o
  -7  -7   5       69.80       66.47      1.98 o
  -6  -7   5       12.18        8.58      1.11 o
  -5  -7   5       98.25      103.72      2.21 o
  -4  -7   5       42.89       44.10      1.26 o
  -3  -7   5      241.06      241.12      4.07 o
  -2  -7   5        0.02       -0.04      0.43 o
  -1  -7   5      250.80      276.41      3.79 o
   0  -7   5      230.15      257.40      3.36 o
   1  -7   5      163.27      163.44      2.11 o
   2  -7   5      339.63      353.66      4.05 o
   3  -7   5        5.01        4.40      0.50 o
   4  -7   5       25.57       22.13      0.89 o
   5  -7   5       49.32       43.83      1.32 o
   6  -7   5      118.09      119.43      2.48 o
   7  -7   5       43.23       41.04      2.20 o
   8  -7   5       26.01       27.71      1.53 o
   9  -7   5       59.66       64.71      3.72 o
  10  -7   5        7.24        7.76      1.21 o
  11  -7   5       12.88       13.76      5.17 o
 -11  -6   5        0.81       -0.27      1.01 o
 -10  -6   5      217.71      234.73      4.77 o
  -9  -6   5      165.03      169.69      3.71 o
  -8  -6   5       44.85       40.47      1.80 o
  -7  -6   5       85.71       84.65      3.33 o
  -6  -6   5        3.69        3.57      0.74 o
  -5  -6   5      220.31      241.60      5.11 o
  -4  -6   5        0.64        1.32      0.47 o
  -3  -6   5      595.82      589.52      7.63 o
  -2  -6   5      128.05      132.90      2.18 o
  -1  -6   5      164.26      157.46      2.43 o
   0  -6   5       21.60       33.69      0.98 o
   1  -6   5      156.23      196.19      2.45 o
   2  -6   5       41.05       40.34      0.93 o
   3  -6   5       20.82       17.88      0.84 o
   4  -6   5      145.11      141.47      2.15 o
   5  -6   5       56.38       52.97      1.35 o
   6  -6   5     1367.09     1319.87     16.17 o
   7  -6   5       35.25       34.60      1.46 o
   8  -6   5        9.27       12.50      1.27 o
   9  -6   5       35.03       29.27      1.56 o
  10  -6   5       60.73       59.33      2.21 o
  11  -6   5      294.83      315.68      6.05 o
 -11  -5   5        2.29        3.41      1.37 o
 -10  -5   5       67.14       68.53      2.36 o
  -9  -5   5       61.24       55.20      2.14 o
  -8  -5   5       51.35       50.20      2.19 o
  -7  -5   5       21.70       15.91      1.08 o
  -6  -5   5      192.85      155.95      3.49 o
  -5  -5   5      158.52      181.61      2.78 o
  -4  -5   5       85.73       73.86      1.61 o
  -3  -5   5      318.06      330.93      4.59 o
  -2  -5   5      445.47      420.33      5.92 o
  -1  -5   5      987.53     1052.65     13.04 o
   0  -5   5      171.99      146.48      2.15 o
   1  -5   5       95.08       83.55      1.39 o
   2  -5   5      229.82      229.05      2.94 o
   3  -5   5        0.98        0.58      0.41 o
   4  -5   5       14.23       11.14      0.66 o
   5  -5   5       15.36       14.35      0.79 o
   6  -5   5      259.46      247.59      3.76 o
   7  -5   5      128.46      121.17      2.41 o
   8  -5   5       27.96       24.67      1.25 o
   9  -5   5      106.80      111.68      2.68 o
  10  -5   5       33.31       37.19      1.79 o
  11  -5   5        0.93        0.87      1.08 o
 -11  -4   5        3.43        3.73      1.12 o
 -10  -4   5      131.52      136.07      3.36 o
  -9  -4   5       40.85       44.38      1.79 o
  -8  -4   5       53.21       55.91      1.69 o
  -7  -4   5      336.52      336.28      6.61 o
  -6  -4   5       63.36       78.03      1.76 o
  -5  -4   5      310.35      320.53      4.32 o
  -4  -4   5       15.65       13.45      0.72 o
  -3  -4   5      111.45      132.89      2.54 o
  -2  -4   5      567.50      616.83      7.90 o
  -1  -4   5      270.48      280.58      4.17 o
   0  -4   5      497.22      556.31      6.68 o
   1  -4   5      462.79      425.90      5.94 o
   2  -4   5       18.33       18.94      0.74 o
   3  -4   5       51.03       48.42      1.16 o
   4  -4   5       44.08       41.51      1.07 o
   5  -4   5       63.12       52.92      1.32 o
   6  -4   5     1537.25     1443.36     17.45 o
   7  -4   5      283.94      281.48      4.54 o
   8  -4   5       57.97       62.46      1.79 o
   9  -4   5      151.95      155.43      3.00 o
  10  -4   5       57.32       58.87      2.25 o
  11  -4   5      166.22      175.95      4.13 o
 -12  -3   5      215.88      222.56      6.38 o
 -11  -3   5        3.28        1.82      1.38 o
 -10  -3   5      280.97      289.99      5.07 o
  -9  -3   5        0.17        0.52      0.72 o
  -8  -3   5        5.65        6.54      0.86 o
  -7  -3   5        0.24        0.48      0.61 o
  -6  -3   5      503.93      477.38      6.92 o
  -5  -3   5      157.45      161.66      2.54 o
  -4  -3   5      864.51      850.93     10.74 o
  -3  -3   5      134.75      111.08      1.76 o
  -2  -3   5     1304.43     1352.71     16.61 o
  -1  -3   5      273.28      330.55      4.22 o
   0  -3   5       62.48       79.35      1.51 o
   1  -3   5     1118.76     1173.96     15.25 o
   2  -3   5     1255.02     1277.35     14.53 o
   3  -3   5       40.41       38.37      1.02 o
   4  -3   5      825.79      813.57      9.53 o
   5  -3   5        1.45        2.11      0.53 o
   6  -3   5      291.42      288.06      4.18 o
   7  -3   5      125.48      136.86      2.53 o
   8  -3   5       25.69       27.39      1.26 o
   9  -3   5      153.01      156.82      3.26 o
  10  -3   5       30.30       26.44      1.69 o
  11  -3   5      140.18      148.07      4.08 o
 -12  -2   5        3.19        3.85      1.24 o
 -11  -2   5        1.57        1.34      0.96 o
 -10  -2   5       63.81       61.58      2.04 o
  -9  -2   5       79.80       80.21      2.07 o
  -8  -2   5        0.42        0.42      0.67 o
  -7  -2   5      675.54      657.87      8.67 o
  -6  -2   5      146.07      150.60      2.82 o
  -5  -2   5      648.11      668.38      8.59 o
  -4  -2   5      207.85      192.79      2.65 o
  -3  -2   5      527.89      488.71      5.72 o
  -2  -2   5      100.09      108.96      1.78 o
  -1  -2   5     1585.97     1521.90     17.35 o
   0  -2   5      657.26      680.23      8.48 o
   1  -2   5     1017.78      992.44     12.14 o
   2  -2   5     1584.46     1621.95     19.53 o
   3  -2   5        1.48        2.54      0.42 o
   4  -2   5     1052.97     1038.12     11.95 o
   5  -2   5      413.32      421.51      5.31 o
   6  -2   5      350.73      354.59      4.69 o
   7  -2   5       56.43       48.82      2.02 o
   8  -2   5      457.75      473.16      7.09 o
   9  -2   5       39.67       33.93      1.76 o
  10  -2   5      152.05      143.35      4.67 o
  11  -2   5        5.14        3.99      1.26 o
 -12  -1   5      184.50      191.14      4.05 o
 -11  -1   5        1.06        0.29      0.96 o
 -10  -1   5      162.43      165.61      3.22 o
  -9  -1   5        7.74        8.98      0.97 o
  -8  -1   5       96.63       97.42      2.15 o
  -7  -1   5        8.25       10.25      0.85 o
  -6  -1   5      190.09      183.40      2.83 o
  -5  -1   5      739.68      728.86      8.39 o
  -4  -1   5      100.17      107.11      1.93 o
  -3  -1   5      129.21      117.34      1.97 o
  -2  -1   5      219.06      240.15      3.42 o
  -1  -1   5        5.40        3.91      0.47 o
   0  -1   5     1442.26     1591.49     19.09 o
   1  -1   5       65.82       59.33      1.33 o
   2  -1   5      273.86      262.11      3.62 o
   3  -1   5      154.09      146.84      2.34 o
   4  -1   5      164.74      170.97      2.71 o
   5  -1   5        3.85        5.52      0.50 o
   6  -1   5      198.20      169.79      2.87 o
   7  -1   5        1.35       -0.43      0.65 o
   8  -1   5       34.07       24.04      1.45 o
   9  -1   5      156.72      145.16      4.09 o
  10  -1   5        0.51        0.48      1.12 o
  11  -1   5       27.92       33.40      2.14 o
 -12   0   5       16.07       13.52      2.02 o
 -11   0   5      118.36      126.53      3.30 o
 -10   0   5        4.29        5.81      1.02 o
  -9   0   5       81.94       81.89      2.23 o
  -8   0   5       23.83       19.67      1.11 o
  -7   0   5        2.63        3.88      0.66 o
  -6   0   5      187.77      204.72      2.91 o
  -5   0   5     1766.93     1817.95     18.86 o
  -4   0   5        2.75        4.51      0.50 o
  -3   0   5        1.97        0.11      0.37 o
  -2   0   5      334.43      315.15      3.93 o
  -1   0   5      264.87      262.97      3.36 o
   0   0   5        4.07        4.12      0.40 o
   1   0   5      499.70      539.74      6.36 o
   2   0   5       11.35       14.30      0.68 o
   3   0   5       18.48       16.32      0.76 o
   4   0   5      381.83      366.62      4.96 o
   5   0   5      265.48      269.69      3.94 o
   6   0   5        5.72        4.27      0.75 o
   7   0   5       31.29       29.69      1.50 o
   8   0   5       61.07       58.68      2.27 o
   9   0   5       59.55       58.02      2.42 o
  10   0   5      172.83      168.38      5.18 o
  11   0   5        0.08       -1.47      1.09 o
 -11   1   5        0.02       -1.00      0.98 o
 -10   1   5       57.76       66.12      2.68 o
  -9   1   5       57.17       62.18      2.15 o
  -8   1   5       10.45        9.60      0.95 o
  -7   1   5      131.78      143.62      2.47 o
  -6   1   5      114.67      113.97      2.04 o
  -5   1   5      101.59      108.00      1.87 o
  -4   1   5        5.31        6.56      0.54 o
  -3   1   5       58.56       56.78      1.06 o
  -2   1   5        7.65        9.06      0.52 o
  -1   1   5       57.93       67.78      1.22 o
   0   1   5      177.42      177.67      2.38 o
   1   1   5        5.71        8.46      0.47 o
   2   1   5      179.25      170.27      2.49 o
   3   1   5      636.20      643.33      8.06 o
   4   1   5        9.77        9.90      0.73 o
   5   1   5      311.25      300.04      5.00 o
   6   1   5       34.93       35.37      1.50 o
   7   1   5      434.82      422.94      7.53 o
   8   1   5      207.02      211.38      4.52 o
   9   1   5      163.73      177.44      4.19 o
  10   1   5        1.26        0.90      1.10 o
 -11   2   5      102.27      108.13      4.84 o
 -10   2   5        2.73        4.89      1.08 o
  -9   2   5       96.66       94.11      2.85 o
  -8   2   5        0.88        1.04      0.81 o
  -7   2   5       18.38       20.97      1.05 o
  -6   2   5      179.51      182.62      3.17 o
  -5   2   5        3.20        2.43      0.60 o
  -4   2   5      101.41      112.13      1.88 o
  -3   2   5        2.63        1.99      0.43 o
  -2   2   5       77.80       64.29      1.75 o
  -1   2   5      166.85      172.96      3.01 o
   0   2   5        6.39        4.93      0.58 o
   1   2   5      150.49      148.79      2.90 o
   2   2   5      236.08      234.22      4.64 o
   3   2   5       38.31       34.76      1.42 o
   4   2   5       25.75       23.02      1.04 o
   5   2   5        0.17        0.69      0.65 o
   6   2   5        0.13        0.82      0.78 o
   7   2   5      167.19      158.41      3.62 o
   8   2   5      136.79      143.24      3.83 o
   9   2   5       34.86       34.99      2.11 o
  10   2   5       51.34       46.61      2.70 o
 -11   3   5        4.75        2.40      1.78 o
 -10   3   5        2.09        1.43      1.18 o
  -9   3   5       19.72       22.87      1.77 o
  -8   3   5        0.03       -0.04      0.88 o
  -7   3   5        0.94       -0.10      0.78 o
  -6   3   5      236.34      221.54      4.39 o
  -5   3   5       57.69       57.32      2.19 o
  -4   3   5      218.38      218.87      4.77 o
  -3   3   5       31.12       28.76      1.47 o
  -2   3   5        3.02        2.00      0.75 o
  -1   3   5      117.83      113.63      2.72 o
   0   3   5      117.92      115.02      2.56 o
   1   3   5      326.98      327.53      6.20 o
   2   3   5      797.73      800.67     13.91 o
   3   3   5     1409.95     1394.10     23.72 o
   4   3   5      230.20      227.93      4.91 o
   5   3   5      431.02      435.00      8.48 o
   6   3   5      233.09      238.65      5.44 o
   7   3   5      206.89      213.35      5.21 o
   8   3   5       71.64       80.68      3.12 o
   9   3   5      106.47      112.13      4.38 o
 -10   4   5       90.15       89.23      3.12 o
  -9   4   5       49.40       47.61      3.83 o
  -8   4   5      224.98      224.93      7.99 o
  -7   4   5       19.52       17.38      1.63 o
  -6   4   5       65.51       63.84      2.41 o
  -5   4   5        0.69        0.58      1.40 o
  -4   4   5      195.04      194.43      4.40 o
  -3   4   5       83.75       78.49      2.34 o
  -2   4   5      976.97      943.68     16.59 o
  -1   4   5      581.97      551.05      9.99 o
   0   4   5      239.79      234.56      4.24 o
   1   4   5     1147.82     1138.15     19.46 o
   2   4   5      514.49      495.69     10.66 o
   3   4   5        1.27        1.29      0.97 o
   4   4   5       74.97       80.31      3.01 o
   5   4   5       85.03       91.67      2.91 o
   6   4   5       83.99       85.25      2.90 o
   7   4   5      176.59      179.03      4.72 o
   8   4   5      104.37      115.68      3.78 o
  -9   5   5      170.03      162.36      5.43 o
  -8   5   5        2.80        2.81      1.26 o
  -7   5   5       69.62       74.67      2.86 o
  -6   5   5      281.31      275.28      6.16 o
  -5   5   5      293.75      280.58      6.07 o
  -4   5   5      233.71      219.61      4.89 o
  -3   5   5       27.83       31.55      1.62 o
  -2   5   5      352.94      339.24      6.64 o
  -1   5   5       50.85       47.93      1.75 o
   0   5   5      480.15      479.73      8.82 o
   1   5   5       19.33       20.05      2.04 o
   2   5   5        0.21        0.51      0.91 o
   3   5   5       21.48       22.46      2.17 o
   4   5   5      202.86      203.56      5.45 o
   5   5   5        0.14        0.97      1.17 o
   6   5   5       35.86       35.59      2.47 o
   7   5   5        9.90       13.15      1.92 o
  -8   6   5       12.65       14.07      1.70 o
  -7   6   5       35.38       34.83      2.16 o
  -6   6   5       21.87       23.68      1.97 o
  -5   6   5        4.09        4.77      1.07 o
  -4   6   5        4.49        5.04      1.03 o
  -3   6   5        1.91        2.52      0.87 o
  -2   6   5       79.64       73.04      2.27 o
  -1   6   5      143.94      138.70      3.30 o
   0   6   5       62.20       65.47      2.86 o
   1   6   5       26.76       24.08      1.60 o
   2   6   5       75.81       69.27      2.66 o
   3   6   5       70.96       72.18      2.94 o
   4   6   5       20.82       24.52      1.93 o
   5   6   5       17.35       15.56      1.77 o
   6   6   5        9.48        9.72      1.68 o
  -6   7   5      128.93      133.72      3.84 o
  -5   7   5        0.11        0.40      1.00 o
  -4   7   5       44.69       44.50      2.07 o
  -3   7   5        5.70        6.02      1.04 o
  -2   7   5      177.36      173.64      4.54 o
  -1   7   5       23.77       23.17      1.37 o
   0   7   5      154.91      150.48      3.93 o
   1   7   5       77.18       71.63      2.48 o
   2   7   5       34.76       37.09      2.80 o
   3   7   5      149.83      151.88     13.08 o
   4   7   5       20.02       21.97      2.55 o
  -4   8   5       49.15       47.95      2.14 o
  -3   8   5       31.43       32.40      1.75 o
  -2   8   5      126.56      119.77      4.30 o
  -1   8   5       69.90       71.68      3.01 o
   0   8   5        0.51        0.77      1.02 o
   1   8   5       62.19       63.52      3.04 o
  -1 -13   6       19.70       22.44      2.35 o
   0 -13   6       29.38       24.62      2.36 o
   1 -13   6       47.01       45.20      3.18 o
   2 -13   6        6.59       10.01      1.65 o
   3 -13   6       27.64       24.99      2.27 o
  -4 -12   6      111.61      104.75      4.42 o
  -3 -12   6        0.18       -1.55      1.12 o
  -2 -12   6        0.48       -0.94      1.24 o
  -1 -12   6       41.39       41.06      2.42 o
   0 -12   6        3.66        1.54      1.17 o
   1 -12   6      112.53      110.57      3.40 o
   2 -12   6       39.93       33.67      2.40 o
   3 -12   6       32.63       29.87      2.32 o
   4 -12   6        6.36        3.15      1.44 o
   5 -12   6       58.15       52.64      3.10 o
   6 -12   6        0.20        1.46      1.44 o
  -6 -11   6       12.23       10.71      1.76 o
  -5 -11   6        4.13        4.29      1.96 o
  -4 -11   6        3.63        1.44      2.01 o
  -3 -11   6       16.07       18.58      1.82 o
  -2 -11   6       13.63       13.65      1.59 o
  -1 -11   6        0.24       -0.56      1.01 o
   0 -11   6      106.94      108.61      3.64 o
   1 -11   6       13.00       10.78      1.33 o
   2 -11   6       31.15       30.03      1.87 o
   3 -11   6       55.98       55.19      4.15 o
   4 -11   6        1.85        0.35      1.22 o
   5 -11   6      181.46      166.13      5.19 o
   6 -11   6        6.91        7.51      1.66 o
   7 -11   6      156.52      149.76      5.12 o
  -7 -10   6       36.04       32.32      3.00 o
  -6 -10   6       21.69       23.83      2.17 o
  -5 -10   6       12.29       10.84      1.64 o
  -4 -10   6       21.27       21.21      2.30 o
  -3 -10   6        1.48        0.76      1.10 o
  -2 -10   6      486.97      460.78     10.75 o
  -1 -10   6        0.17       -1.09      0.98 o
   0 -10   6      124.51      122.89      6.72 o
   1 -10   6       10.83       10.99      1.28 o
   2 -10   6       91.33       85.15      5.07 o
   3 -10   6      402.70      362.65      8.61 o
   4 -10   6       75.07       68.10      2.95 o
   5 -10   6       34.34       39.79      2.57 o
   6 -10   6        5.76        7.83      0.88 o
   7 -10   6       68.60       69.29      2.38 o
   8 -10   6        2.19        2.77      0.85 o
  -8  -9   6        0.07       -0.71      0.85 o
  -7  -9   6       24.18       20.76      1.42 o
  -6  -9   6        0.06       -0.98      1.41 o
  -5  -9   6       67.71       68.49      4.39 o
  -4  -9   6       91.12       91.65      4.20 o
  -3  -9   6      139.10      137.42      6.46 o
  -2  -9   6        5.89        6.93      1.26 o
  -1  -9   6       20.30       17.99      1.59 o
   0  -9   6       12.05       14.85      1.52 o
   1  -9   6       31.50       32.84      1.50 o
   2  -9   6        2.16        1.01      0.47 o
   3  -9   6      260.40      245.16      4.41 o
   4  -9   6       92.43       85.15      1.99 o
   5  -9   6       48.34       43.14      1.79 o
   6  -9   6       26.23       27.82      1.34 o
   7  -9   6       73.66       72.38      3.59 o
   8  -9   6      192.74      204.34      6.19 o
   9  -9   6       88.56       87.98      4.84 o
  -9  -8   6        0.14        1.78      0.98 o
  -8  -8   6       72.49       74.48      2.66 o
  -7  -8   6       72.24       72.94      2.33 o
  -6  -8   6        4.64        7.00      1.16 o
  -5  -8   6        1.93        1.32      0.72 o
  -4  -8   6       60.66       65.46      1.82 o
  -3  -8   6      216.03      223.70      4.10 o
  -2  -8   6     1051.55     1049.61     17.48 o
  -1  -8   6      656.51      652.81     11.57 o
   0  -8   6        4.58        4.80      0.62 o
   1  -8   6      515.42      504.96      7.03 o
   2  -8   6        1.00       -0.03      0.47 o
   3  -8   6      734.43      655.75      8.01 o
   4  -8   6      154.42      136.60      2.41 o
   5  -8   6       87.74       86.77      2.14 o
   6  -8   6       91.93       84.58      2.26 o
   7  -8   6      157.38      161.17      3.46 o
   8  -8   6        0.00       -0.11      0.87 o
   9  -8   6        0.11        0.28      0.96 o
  10  -8   6        0.69       -0.97      0.98 o
 -10  -7   6       79.13       78.60      2.81 o
  -9  -7   6       61.09       58.23      2.22 o
  -8  -7   6       67.70       69.57      2.26 o
  -7  -7   6       12.61        5.74      0.98 o
  -6  -7   6       50.20       39.30      1.63 o
  -5  -7   6      137.07      132.00      2.85 o
  -4  -7   6      883.01      854.74     11.64 o
  -3  -7   6      254.07      276.13      6.21 o
  -2  -7   6      169.92      159.25      3.75 o
  -1  -7   6       26.73       39.50      1.16 o
   0  -7   6      360.04      353.36      4.87 o
   1  -7   6        0.63        2.60      0.45 o
   2  -7   6      283.33      272.07      3.34 o
   3  -7   6       45.19       40.62      1.26 o
   4  -7   6      332.56      325.24      4.62 o
   5  -7   6        2.99        4.17      0.74 o
   6  -7   6      195.14      200.95      4.31 o
   7  -7   6       19.29       19.04      1.31 o
   8  -7   6      201.32      201.52      4.14 o
   9  -7   6      169.20      184.55      4.03 o
  10  -7   6       11.53       12.24      1.40 o
 -10  -6   6       76.65       83.39      3.43 o
  -9  -6   6       33.27       33.87      2.36 o
  -8  -6   6       20.41       24.85      1.76 o
  -7  -6   6      373.40      357.77      6.14 o
  -6  -6   6        3.89        1.36      0.70 o
  -5  -6   6      617.91      626.22      8.82 o
  -4  -6   6       58.85       48.66      1.25 o
  -3  -6   6       66.27       69.28      1.59 o
  -2  -6   6       54.33       53.44      1.34 o
  -1  -6   6      267.73      266.72      4.27 o
   0  -6   6      209.90      206.37      2.91 o
   1  -6   6       71.34       73.05      1.45 o
   2  -6   6       40.99       38.89      1.00 o
   3  -6   6       35.35       35.13      1.17 o
   4  -6   6      217.58      214.14      3.13 o
   5  -6   6       24.49       26.38      1.24 o
   6  -6   6      577.23      570.52      7.59 o
   7  -6   6        0.03        0.32      0.66 o
   8  -6   6       20.77       21.85      1.35 o
   9  -6   6      195.86      203.45      4.24 o
  10  -6   6       11.43       12.31      1.42 o
  11  -6   6      204.07      223.74      5.94 o
 -11  -5   6        1.89        0.35      1.05 o
 -10  -5   6       46.97       46.43      2.12 o
  -9  -5   6        0.18       -1.69      0.85 o
  -8  -5   6       21.90       27.06      1.43 o
  -7  -5   6      160.22      171.25      3.06 o
  -6  -5   6        9.66        8.36      0.83 o
  -5  -5   6       31.16       28.28      1.16 o
  -4  -5   6       59.58       66.26      1.42 o
  -3  -5   6       71.99       78.35      1.72 o
  -2  -5   6     1069.75     1146.72     14.29 o
  -1  -5   6      177.52      224.01      3.90 o
   0  -5   6       48.08       41.41      1.09 o
   1  -5   6       14.77       19.90      0.82 o
   2  -5   6      245.67      247.83      3.38 o
   3  -5   6       23.91       25.56      0.91 o
   4  -5   6     2831.90     2682.34     31.33 o
   5  -5   6      403.97      379.40      5.27 o
   6  -5   6      128.78      128.08      2.60 o
   7  -5   6      302.01      297.88      4.52 o
   8  -5   6       88.17       89.04      2.16 o
   9  -5   6      285.28      301.79      5.72 o
  10  -5   6        3.29       -0.03      1.41 o
  11  -5   6        9.17        7.87      1.38 o
 -11  -4   6        0.10        0.01      1.15 o
 -10  -4   6        0.20       -1.19      0.83 o
  -9  -4   6        1.28        0.43      0.90 o
  -8  -4   6       26.87       29.68      1.35 o
  -7  -4   6      558.22      541.06      7.41 o
  -6  -4   6        0.30        0.01      0.59 o
  -5  -4   6      135.02      130.84      2.39 o
  -4  -4   6      275.11      273.55      4.05 o
  -3  -4   6      207.86      211.76      3.26 o
  -2  -4   6      511.78      556.30      7.41 o
  -1  -4   6      771.53      736.93      9.50 o
   0  -4   6       35.39       34.57      1.00 o
   1  -4   6      602.15      597.57      8.19 o
   2  -4   6       98.12       98.21      1.99 o
   3  -4   6       93.57       89.96      1.67 o
   4  -4   6      203.54      208.83      3.02 o
   5  -4   6      215.28      206.65      3.72 o
   6  -4   6        0.37        0.82      0.59 o
   7  -4   6      133.42      128.24      3.10 o
   8  -4   6      143.59      137.63      2.97 o
   9  -4   6        2.80        2.35      0.92 o
  10  -4   6      140.48      147.28      3.83 o
  11  -4   6       10.34       11.17      1.89 o
 -11  -3   6        0.21        0.29      0.99 o
 -10  -3   6        3.36        1.58      0.90 o
  -9  -3   6        0.18       -1.00      0.79 o
  -8  -3   6      145.71      152.52      2.90 o
  -7  -3   6       19.43       19.77      1.18 o
  -6  -3   6      657.48      627.61      9.16 o
  -5  -3   6       94.45       85.05      1.75 o
  -4  -3   6      180.12      177.39      2.87 o
  -3  -3   6      109.56      104.82      2.02 o
  -2  -3   6       65.00       65.75      1.69 o
  -1  -3   6       19.61       15.93      0.75 o
   0  -3   6        4.46        9.11      0.64 o
   1  -3   6        2.87        1.55      0.51 o
   2  -3   6      132.67      118.02      2.10 o
   3  -3   6      290.39      271.77      3.95 o
   4  -3   6       55.24       48.28      1.31 o
   5  -3   6       16.20       14.93      0.80 o
   6  -3   6        8.46       13.72      0.87 o
   7  -3   6       35.31       28.37      1.60 o
   8  -3   6        0.01        0.13      0.78 o
   9  -3   6      146.93      148.72      4.70 o
  10  -3   6        0.39        0.29      1.03 o
  11  -3   6        3.23        3.88      1.29 o
 -11  -2   6       64.55       70.89      2.44 o
 -10  -2   6        2.93        3.25      0.92 o
  -9  -2   6       17.15       19.67      1.23 o
  -8  -2   6       39.56       38.57      2.94 o
  -7  -2   6       10.78       10.47      1.09 o
  -6  -2   6        3.84        2.90      0.68 o
  -5  -2   6      291.20      303.30      4.18 o
  -4  -2   6        1.77        2.63      0.52 o
  -3  -2   6     1280.96     1314.88     15.23 o
  -2  -2   6       28.76       45.39      1.13 o
  -1  -2   6      987.74      993.06     12.32 o
   0  -2   6      146.04      134.72      2.23 o
   1  -2   6      606.00      641.19      8.16 o
   2  -2   6       35.25       44.30      1.24 o
   3  -2   6      577.91      564.40      7.88 o
   4  -2   6      500.83      496.76      6.60 o
   5  -2   6       21.41       20.40      1.02 o
   6  -2   6        3.89       11.62      1.38 o
   7  -2   6        0.27        0.23      0.72 o
   8  -2   6       90.50       87.77      2.50 o
   9  -2   6        5.53        6.20      1.12 o
  10  -2   6       75.13       76.88      2.88 o
  11  -2   6       10.77       12.50      1.63 o
 -11  -1   6       18.58       22.43      1.67 o
 -10  -1   6       57.86       56.37      2.11 o
  -9  -1   6       72.67       75.71      2.20 o
  -8  -1   6      419.85      413.86      5.94 o
  -7  -1   6      349.26      358.50      5.15 o
  -6  -1   6     1550.37     1488.98     17.22 o
  -5  -1   6      451.67      433.71      5.33 o
  -4  -1   6        3.45        2.31      0.53 o
  -3  -1   6      193.99      204.83      4.70 o
  -2  -1   6        0.03        0.06      0.41 o
  -1  -1   6      326.94      343.66      4.18 o
   0  -1   6        0.07       -0.88      0.44 o
   1  -1   6       82.29       99.93      1.86 o
   2  -1   6        3.33        1.84      0.52 o
   3  -1   6       59.76       65.50      2.18 o
   4  -1   6      256.50      257.37      3.85 o
   5  -1   6       31.80       26.56      1.39 o
   6  -1   6       24.89       31.78      1.38 o
   7  -1   6       32.05       35.28      1.63 o
   8  -1   6        2.78        0.95      1.23 o
   9  -1   6      173.12      168.95      4.15 o
  10  -1   6       14.01       15.39      1.59 o
 -11   0   6       55.78       59.04      2.48 o
 -10   0   6       95.52       96.15      3.73 o
  -9   0   6       18.69       20.75      1.60 o
  -8   0   6       27.00       30.77      1.46 o
  -7   0   6        1.80        2.14      0.74 o
  -6   0   6      194.25      199.10      3.85 o
  -5   0   6      195.20      198.51      2.94 o
  -4   0   6      109.88      109.44      2.51 o
  -3   0   6        9.82       11.37      0.62 o
  -2   0   6       13.64       14.29      0.70 o
  -1   0   6      142.97      155.10      2.61 o
   0   0   6      402.54      391.33      4.58 o
   1   0   6        7.21       11.78      0.58 o
   2   0   6       32.48       26.52      1.03 o
   3   0   6       21.15       28.51      1.10 o
   4   0   6      281.75      272.73      4.25 o
   5   0   6       19.10       27.56      1.44 o
   6   0   6      163.54      137.74      3.23 o
   7   0   6        3.20        4.14      0.98 o
   8   0   6       86.70       84.30      2.71 o
   9   0   6        2.09        0.96      1.29 o
  10   0   6      127.65      124.33      3.58 o
 -11   1   6      160.09      158.17      4.28 o
 -10   1   6       12.40       11.85      1.46 o
  -9   1   6       42.96       50.89      2.04 o
  -8   1   6      291.50      276.73      5.99 o
  -7   1   6      232.98      244.41      4.14 o
  -6   1   6      320.86      288.97      4.58 o
  -5   1   6        3.22        2.87      0.63 o
  -4   1   6        8.11        5.55      0.58 o
  -3   1   6       10.91        9.47      0.72 o
  -2   1   6       18.87       22.58      0.84 o
  -1   1   6       47.74       49.52      1.17 o
   0   1   6       80.15       86.52      1.46 o
   1   1   6      253.82      259.47      3.35 o
   2   1   6      977.82      980.10     11.98 o
   3   1   6      356.55      340.75      5.74 o
   4   1   6       14.17       10.93      1.15 o
   5   1   6      775.04      763.29     11.31 o
   6   1   6      175.50      177.69      3.55 o
   7   1   6      243.61      239.40      4.51 o
   8   1   6       43.89       47.23      2.35 o
   9   1   6      125.53      130.30      4.67 o
  10   1   6       39.56       38.83      3.16 o
 -10   2   6        5.01        4.79      1.22 o
  -9   2   6        9.71       12.26      1.36 o
  -8   2   6      318.39      318.69      7.30 o
  -7   2   6      117.80      110.89      2.70 o
  -6   2   6      119.16      116.58      2.66 o
  -5   2   6       38.56       37.82      1.46 o
  -4   2   6       51.89       49.32      1.50 o
  -3   2   6       36.42       38.01      1.53 o
  -2   2   6      373.22      377.26      6.51 o
  -1   2   6       92.93       91.70      2.06 o
   0   2   6      799.25      791.14     11.39 o
   1   2   6     1401.82     1384.40     25.27 o
   2   2   6      206.42      207.36      4.35 o
   3   2   6      263.09      268.73      5.52 o
   4   2   6        0.09        0.19      1.05 o
   5   2   6      466.14      468.52     10.83 o
   6   2   6        1.57        4.14      1.16 o
   7   2   6      187.29      201.81      4.48 o
   8   2   6      175.45      187.71      4.54 o
   9   2   6       33.96       28.50      2.61 o
 -10   3   6        0.82        0.36      1.20 o
  -9   3   6       23.25       25.11      1.83 o
  -8   3   6       42.72       39.39      2.02 o
  -7   3   6        0.04        0.56      0.80 o
  -6   3   6       26.87       29.79      1.87 o
  -5   3   6      152.94      153.97      3.94 o
  -4   3   6       74.16       72.80      2.45 o
  -3   3   6        2.35        2.98      0.96 o
  -2   3   6       78.01       78.75      2.36 o
  -1   3   6       31.36       36.22      1.60 o
   0   3   6      425.75      432.35      7.25 o
   1   3   6       46.61       47.17      1.91 o
   2   3   6      156.12      150.44      4.28 o
   3   3   6       64.85       69.18      2.77 o
   4   3   6      358.21      358.74      8.55 o
   5   3   6       84.34       81.48      6.30 o
   6   3   6      229.30      238.97      5.56 o
   7   3   6        6.19        9.23      2.62 o
   8   3   6       35.82       35.44      2.69 o
  -9   4   6        3.69        4.54      2.56 o
  -8   4   6        7.73        9.95      2.27 o
  -7   4   6       11.87       11.36      1.50 o
  -6   4   6       37.60       39.36      2.17 o
  -5   4   6       69.17       64.67      3.49 o
  -4   4   6        6.37        5.71      1.07 o
  -3   4   6       16.52       20.11      1.42 o
  -2   4   6      101.82      103.79      2.84 o
  -1   4   6      318.31      314.57      6.21 o
   0   4   6       59.80       56.76      2.07 o
   1   4   6       19.72       16.90      1.32 o
   2   4   6       42.65       43.77      2.67 o
   3   4   6       16.43       14.48      1.55 o
   4   4   6        8.27        7.18      1.40 o
   5   4   6      220.28      221.02      6.15 o
   6   4   6        5.17        5.68      1.58 o
   7   4   6       47.50       51.71      3.18 o
  -8   5   6       12.73       13.75      1.72 o
  -7   5   6      127.93      134.09      6.25 o
  -6   5   6       96.14      101.37      3.30 o
  -5   5   6       55.48       50.02      2.28 o
  -4   5   6       62.44       60.46      2.30 o
  -3   5   6        0.36       -0.10      0.85 o
  -2   5   6       31.76       32.81      1.68 o
  -1   5   6       31.79       30.14      1.58 o
   0   5   6      835.38      813.25     17.04 o
   1   5   6        5.29        6.34      1.03 o
   2   5   6       66.80       70.62      2.76 o
   3   5   6        3.97        4.83      1.99 o
   4   5   6       30.50       33.48      2.27 o
   5   5   6        1.47        0.86      1.72 o
   6   5   6      119.60      130.35      4.60 o
  -7   6   6       68.11       73.47      6.69 o
  -6   6   6        1.48        1.51      1.16 o
  -5   6   6       46.47       48.71      2.35 o
  -4   6   6       59.22       59.42      2.36 o
  -3   6   6       52.30       47.85      2.12 o
  -2   6   6        1.99        2.61      1.02 o
  -1   6   6       63.70       56.38      2.32 o
   0   6   6        0.67        0.41      0.91 o
   1   6   6       15.87       16.78      1.45 o
   2   6   6        1.91        1.82      0.95 o
   3   6   6        0.07        2.06      2.32 o
   4   6   6        2.83        4.93      1.38 o
  -4   7   6       60.30       61.75      2.52 o
  -3   7   6        9.40        9.74      1.38 o
  -2   7   6        9.98        9.88      1.31 o
  -1   7   6       24.86       26.20      1.75 o
   0   7   6       66.61       63.31      2.46 o
   1   7   6        6.01        7.33      1.22 o
   2   7   6       18.28       16.55      1.55 o
  -1 -13   7       32.48       35.68      3.01 o
   0 -13   7        3.62        1.99      1.54 o
   1 -13   7        9.47       13.73      2.15 o
   2 -13   7       25.60       31.18      2.83 o
   3 -13   7       84.09       85.81      3.72 o
  -4 -12   7       58.87       69.23      4.59 o
  -3 -12   7       11.30       10.07      1.71 o
  -2 -12   7       18.05       21.25      2.36 o
  -1 -12   7       36.28       41.24      3.05 o
   0 -12   7       59.90       60.50      3.53 o
   1 -12   7       10.67       11.16      1.98 o
   2 -12   7       12.41        8.40      1.60 o
   3 -12   7       74.53       72.38      3.87 o
   4 -12   7       24.59       19.84      2.12 o
   5 -12   7      127.91      128.83      4.63 o
  -6 -11   7        0.18       -1.44      1.29 o
  -5 -11   7      206.08      212.02      6.19 o
  -4 -11   7        1.90        3.09      1.38 o
  -3 -11   7       62.15       61.15      3.53 o
  -2 -11   7      175.35      174.64      6.19 o
  -1 -11   7       13.95       15.00      2.02 o
   0 -11   7       20.77       21.17      2.28 o
   1 -11   7       73.09       68.37      3.61 o
   2 -11   7       74.58       69.37      4.38 o
   3 -11   7      136.38      132.12      4.40 o
   4 -11   7       72.64       77.16      6.55 o
   5 -11   7        5.24        6.40      1.57 o
   6 -11   7       76.20       78.45      3.64 o
   7 -11   7        9.16        8.63      1.12 o
  -7 -10   7       59.79       61.43      3.45 o
  -6 -10   7        0.10       -1.41      1.82 o
  -5 -10   7        0.02        1.67      1.27 o
  -4 -10   7        1.35        0.29      1.18 o
  -3 -10   7      130.60      122.37      7.24 o
  -2 -10   7      247.77      247.72      7.87 o
  -1 -10   7       61.12       57.26      4.80 o
   0 -10   7      108.71      108.84      4.47 o
   1 -10   7      238.09      242.53      7.66 o
   2 -10   7       20.19       18.74      1.26 o
   3 -10   7      471.15      433.17      6.78 o
   4 -10   7      126.09      110.27      2.83 o
   5 -10   7      203.58      207.28      3.86 o
   6 -10   7        0.93        0.39      0.75 o
   7 -10   7      390.38      377.92      7.10 o
   8 -10   7       13.26       14.11      1.38 o
  -8  -9   7        5.51        7.19      1.53 o
  -7  -9   7       10.31        5.38      1.11 o
  -6  -9   7       16.92       15.69      1.41 o
  -5  -9   7        7.28        5.10      0.90 o
  -4  -9   7      732.63      696.23     11.53 o
  -3  -9   7      108.58      111.05      2.89 o
  -2  -9   7      181.14      174.20      4.41 o
  -1  -9   7       62.05       56.70      1.88 o
   0  -9   7      251.55      246.04      4.23 o
   1  -9   7      361.24      325.64      5.35 o
   2  -9   7      109.43       96.27      2.07 o
   3  -9   7       27.30       21.52      1.08 o
   4  -9   7      124.56      129.82      2.63 o
   5  -9   7      116.49      116.52      2.31 o
   6  -9   7      116.31      120.78      2.88 o
   7  -9   7        0.26       -0.55      0.85 o
   8  -9   7        3.65        3.10      1.05 o
   9  -9   7       95.86      111.26      3.77 o
  -9  -8   7        1.39        0.43      1.07 o
  -8  -8   7        5.20        6.41      1.13 o
  -7  -8   7        6.12        5.05      0.98 o
  -6  -8   7       22.30       18.58      1.28 o
  -5  -8   7      164.50      159.46      3.09 o
  -4  -8   7       46.26       55.00      1.81 o
  -3  -8   7       34.78       29.45      1.45 o
  -2  -8   7        0.72       -0.63      0.69 o
  -1  -8   7      304.31      312.95      7.10 o
   0  -8   7      128.44      127.77      4.80 o
   1  -8   7       98.18       98.72      2.85 o
   2  -8   7       28.63       31.08      1.14 o
   3  -8   7       84.57       84.92      1.84 o
   4  -8   7      110.85      112.15      2.22 o
   5  -8   7       19.07       19.64      1.49 o
   6  -8   7      147.84      149.62      3.26 o
   7  -8   7        7.39        7.45      1.09 o
   8  -8   7        6.41        4.14      1.05 o
   9  -8   7        3.24        4.44      1.19 o
 -10  -7   7        0.07       -0.80      0.98 o
  -9  -7   7       40.56       43.62      2.08 o
  -8  -7   7       62.81       66.78      2.34 o
  -7  -7   7       16.94       20.35      1.41 o
  -6  -7   7       35.73       32.48      1.60 o
  -5  -7   7      281.20      266.21      4.80 o
  -4  -7   7        7.51        7.54      0.91 o
  -3  -7   7       13.85       13.77      1.03 o
  -2  -7   7        0.03        0.13      0.63 o
  -1  -7   7        0.12       -0.55      0.51 o
   0  -7   7      133.98      137.24      3.39 o
   1  -7   7      302.64      271.74      3.76 o
   2  -7   7       18.92       16.66      0.81 o
   3  -7   7      153.15      140.21      2.25 o
   4  -7   7      626.73      597.60      7.84 o
   5  -7   7      327.07      310.58      4.92 o
   6  -7   7      271.41      261.43      5.43 o
   7  -7   7        4.33        5.57      0.92 o
   8  -7   7      235.82      246.46      4.80 o
   9  -7   7      201.71      226.41      5.17 o
  10  -7   7       46.68       47.52      2.77 o
 -10  -6   7        4.57        4.44      1.15 o
  -9  -6   7        6.60        5.08      1.08 o
  -8  -6   7       11.24       12.21      1.26 o
  -7  -6   7       16.39       15.47      1.21 o
  -6  -6   7       61.75       71.35      2.00 o
  -5  -6   7      565.14      546.19      7.38 o
  -4  -6   7       77.71       66.62      1.58 o
  -3  -6   7      139.34      147.08      2.77 o
  -2  -6   7       15.95       24.48      1.11 o
  -1  -6   7      572.16      552.88      7.35 o
   0  -6   7      327.18      295.85      4.02 o
   1  -6   7      388.23      375.47      4.97 o
   2  -6   7      379.04      362.78      5.30 o
   3  -6   7      174.56      168.51      2.80 o
   4  -6   7       99.98      107.20      2.57 o
   5  -6   7      103.34      100.89      2.14 o
   6  -6   7       30.87       30.73      1.31 o
   7  -6   7        5.27        3.48      0.82 o
   8  -6   7        3.06        2.25      0.91 o
   9  -6   7        4.60        1.71      1.07 o
  10  -6   7        7.49        8.11      1.55 o
 -10  -5   7        0.05       -0.46      0.98 o
  -9  -5   7       31.37       27.72      1.55 o
  -8  -5   7       37.50       40.27      1.74 o
  -7  -5   7        3.99        2.58      0.77 o
  -6  -5   7      158.05      146.39      2.76 o
  -5  -5   7       47.08       37.95      1.39 o
  -4  -5   7        4.64        5.02      0.67 o
  -3  -5   7       31.14       24.20      1.13 o
  -2  -5   7       10.16       10.86      0.83 o
  -1  -5   7        0.33       -0.12      0.51 o
   0  -5   7      106.40      102.42      1.86 o
   1  -5   7        0.16       -0.78      0.47 o
   2  -5   7       75.94       76.06      1.81 o
   3  -5   7        0.17        0.94      0.61 o
   4  -5   7     1187.43     1123.46     13.85 o
   5  -5   7        3.95        4.84      0.72 o
   6  -5   7       28.74       28.68      1.26 o
   7  -5   7       76.81       73.99      2.30 o
   8  -5   7      175.90      176.62      3.87 o
   9  -5   7      162.10      176.12      4.01 o
  10  -5   7      126.99      145.26      4.53 o
 -11  -4   7       16.05       15.69      1.57 o
 -10  -4   7        7.73        8.64      1.25 o
  -9  -4   7       19.58       22.24      1.55 o
  -8  -4   7       66.50       61.31      1.86 o
  -7  -4   7       42.61       53.45      1.72 o
  -6  -4   7       74.62       76.38      1.89 o
  -5  -4   7        5.55        5.48      0.76 o
  -4  -4   7      189.72      188.99      3.10 o
  -3  -4   7      489.68      528.94      7.47 o
  -2  -4   7      343.00      370.37      5.21 o
  -1  -4   7     1609.01     1635.45     18.84 o
   0  -4   7      670.01      632.09      7.74 o
   1  -4   7      132.94      143.04      2.46 o
   2  -4   7     1118.20     1056.55     13.18 o
   3  -4   7     1156.12     1104.84     13.80 o
   4  -4   7       12.75       10.86      0.92 o
   5  -4   7      139.85      143.02      2.61 o
   6  -4   7       38.51       42.44      1.79 o
   7  -4   7      135.84      130.51      2.86 o
   8  -4   7      196.48      211.84      4.16 o
   9  -4   7        1.04       -0.34      0.96 o
  10  -4   7       52.08       52.78      2.39 o
 -11  -3   7       32.58       44.02      2.27 o
 -10  -3   7       21.16       21.37      1.37 o
  -9  -3   7      110.92      113.45      2.75 o
  -8  -3   7      272.58      270.71      4.66 o
  -7  -3   7       12.94       11.32      1.02 o
  -6  -3   7      999.13      974.52     12.44 o
  -5  -3   7     1188.19     1148.55     15.92 o
  -4  -3   7      722.76      724.20      8.86 o
  -3  -3   7      964.16      891.08     10.20 o
  -2  -3   7       19.58       18.32      0.93 o
  -1  -3   7      555.19      557.48      6.92 o
   0  -3   7      470.97      468.30      6.25 o
   1  -3   7      857.35      842.08     10.62 o
   2  -3   7      114.07      112.58      2.12 o
   3  -3   7      518.69      517.10      7.34 o
   4  -3   7      157.93      172.32      2.96 o
   5  -3   7      435.35      406.50      6.59 o
   6  -3   7      200.24      213.32      3.77 o
   7  -3   7       37.75       36.82      1.62 o
   8  -3   7        7.34        6.67      1.48 o
   9  -3   7       71.16       66.14      2.77 o
  10  -3   7       60.70       60.54      2.78 o
 -11  -2   7       13.49       15.00      1.51 o
 -10  -2   7      261.91      263.19      5.23 o
  -9  -2   7        4.95        4.98      1.00 o
  -8  -2   7      327.66      335.92      5.11 o
  -7  -2   7       13.56       12.83      1.05 o
  -6  -2   7      207.17      204.39      3.60 o
  -5  -2   7        2.28        1.11      0.66 o
  -4  -2   7      363.15      355.50      4.81 o
  -3  -2   7      102.80      102.43      1.90 o
  -2  -2   7        0.33        0.22      0.49 o
  -1  -2   7       23.28       23.53      0.95 o
   0  -2   7      348.00      346.99      4.82 o
   1  -2   7       55.29       64.69      1.52 o
   2  -2   7       64.77       62.32      1.51 o
   3  -2   7        1.59        0.88      0.58 o
   4  -2   7      130.50      118.41      2.30 o
   5  -2   7        0.02        1.05      0.61 o
   6  -2   7       73.73       52.66      1.88 o
   7  -2   7       17.25       17.58      1.30 o
   8  -2   7       82.06       78.46      2.67 o
   9  -2   7        0.08       -0.52      0.98 o
  10  -2   7      186.18      190.96      5.25 o
 -11  -1   7       25.07       27.01      1.83 o
 -10  -1   7       12.97       11.59      1.33 o
  -9  -1   7       48.72       51.55      2.14 o
  -8  -1   7       42.76       42.80      1.72 o
  -7  -1   7      191.44      202.34      5.05 o
  -6  -1   7      143.37      134.65      2.51 o
  -5  -1   7      315.09      309.05      4.26 o
  -4  -1   7        9.94       11.73      0.77 o
  -3  -1   7      292.77      281.01      3.79 o
  -2  -1   7       26.87       29.69      0.97 o
  -1  -1   7      547.35      503.04      5.89 o
   0  -1   7       51.97       59.83      1.31 o
   1  -1   7       48.97       63.06      1.32 o
   2  -1   7        4.32        4.05      0.63 o
   3  -1   7       18.11       16.01      0.89 o
   4  -1   7      115.25       87.71      2.04 o
   5  -1   7       56.42       57.62      1.75 o
   6  -1   7       60.47       49.68      2.43 o
   7  -1   7       13.23       11.65      1.25 o
   8  -1   7       30.38       32.70      1.90 o
   9  -1   7        0.03       -1.19      1.03 o
  10  -1   7       14.53       13.94      1.57 o
 -10   0   7       60.12       59.70      3.00 o
  -9   0   7      122.01      115.36      5.39 o
  -8   0   7      404.54      387.78      8.13 o
  -7   0   7      193.50      178.46      4.23 o
  -6   0   7       15.90       17.59      1.09 o
  -5   0   7       39.87       40.74      1.67 o
  -4   0   7      150.54      141.22      3.17 o
  -3   0   7       53.08       52.51      1.48 o
  -2   0   7        5.86        7.08      0.65 o
  -1   0   7      187.58      188.66      3.04 o
   0   0   7      308.69      317.25      4.39 o
   1   0   7        0.93        0.22      0.58 o
   2   0   7      120.28      125.17      2.65 o
   3   0   7      159.94      152.11      3.06 o
   4   0   7       15.31       12.68      1.04 o
   5   0   7      347.44      343.75      6.29 o
   6   0   7       37.57       36.46      1.65 o
   7   0   7       64.56       65.53      2.38 o
   8   0   7       59.60       62.90      2.48 o
   9   0   7       46.91       48.82      2.38 o
 -10   1   7        2.20        2.45      1.21 o
  -9   1   7      118.51      123.75      3.48 o
  -8   1   7      135.10      136.71      7.00 o
  -7   1   7       44.39       43.26      1.96 o
  -6   1   7        0.90        0.38      0.77 o
  -5   1   7      122.02      125.74      2.81 o
  -4   1   7       41.08       40.27      1.52 o
  -3   1   7        0.53       -0.02      0.63 o
  -2   1   7      233.31      223.13      3.88 o
  -1   1   7       48.10       49.26      1.38 o
   0   1   7       30.40       31.52      1.12 o
   1   1   7       89.88       92.84      2.10 o
   2   1   7      137.56      132.39      3.69 o
   3   1   7       45.14       45.20      1.40 o
   4   1   7       61.62       50.74      2.33 o
   5   1   7       46.51       50.51      1.92 o
   6   1   7       66.05       72.23      2.35 o
   7   1   7        8.60       11.83      1.35 o
   8   1   7        5.71        3.69      1.20 o
   9   1   7       13.97       10.26      1.77 o
 -10   2   7        1.96        4.36      1.81 o
  -9   2   7       75.43       72.90      2.97 o
  -8   2   7      117.25      109.25      3.74 o
  -7   2   7       29.97       26.30      2.26 o
  -6   2   7        7.15        7.68      1.07 o
  -5   2   7      334.66      322.60      5.96 o
  -4   2   7      111.23      106.15      2.54 o
  -3   2   7       66.41       62.20      3.15 o
  -2   2   7      627.69      605.94     11.24 o
  -1   2   7        1.74        1.71      0.83 o
   0   2   7      742.87      734.11     13.41 o
   1   2   7       24.34       21.16      1.67 o
   2   2   7        5.20        5.32      1.03 o
   3   2   7       45.61       46.70      2.53 o
   4   2   7       63.50       65.34      3.00 o
   5   2   7      323.81      325.54     13.71 o
   6   2   7        2.71        2.53      1.46 o
   7   2   7      129.74      138.51     12.23 o
   8   2   7       29.32       33.62      3.43 o
  -9   3   7      254.27      246.26      7.19 o
  -8   3   7        0.01       -0.85      1.31 o
  -7   3   7      329.14      331.46      7.42 o
  -6   3   7        0.96        0.31      1.04 o
  -5   3   7      311.66      318.38      6.87 o
  -4   3   7      215.60      221.27      8.60 o
  -3   3   7        0.36        1.20      0.91 o
  -2   3   7       40.38       40.78      3.20 o
  -1   3   7        2.40        2.79      0.88 o
   0   3   7      250.63      260.19      5.63 o
   1   3   7      118.27      111.53      3.15 o
   2   3   7       41.62       42.03      1.96 o
   3   3   7        0.19        0.67      1.17 o
   4   3   7      135.61      134.01      4.40 o
   5   3   7        8.93       14.37      4.02 o
   6   3   7      220.59      230.85      6.66 o
   7   3   7       31.50       36.22      2.83 o
  -8   4   7        0.07       -0.71      1.90 o
  -7   4   7      235.44      244.36      5.99 o
  -6   4   7        0.61        1.98      1.15 o
  -5   4   7        8.26        9.07      1.36 o
  -4   4   7       30.84       31.33      1.90 o
  -3   4   7      130.52      125.88      3.45 o
  -2   4   7       19.34       18.99      1.74 o
  -1   4   7      629.53      604.36     13.21 o
   0   4   7       16.74       18.03      1.64 o
   1   4   7       53.92       55.63      2.74 o
   2   4   7      238.36      232.64      5.27 o
   3   4   7       48.65       46.05      2.20 o
   4   4   7        0.22        0.50      1.18 o
   5   4   7      136.60      140.65      8.65 o
   6   4   7        0.11        1.82      1.51 o
  -6   5   7        0.42        0.43      1.16 o
  -5   5   7        0.44        0.23      1.09 o
  -4   5   7       64.67       62.81      2.53 o
  -3   5   7       32.35       34.69      1.95 o
  -2   5   7      100.74       98.55      3.64 o
  -1   5   7       27.46       28.78      1.96 o
   0   5   7       41.27       42.42      2.53 o
   1   5   7       33.43       32.71      1.85 o
   2   5   7        5.61        5.18      1.13 o
   3   5   7        1.94        2.60      1.08 o
   4   5   7      101.73      101.56      3.89 o
  -4   6   7       57.50       54.51      2.74 o
  -3   6   7        1.28        0.45      1.12 o
  -2   6   7       11.49       10.40      1.45 o
  -1   6   7       58.89       57.33      2.79 o
   0   6   7       16.99       15.06      1.56 o
   1   6   7      284.67      291.15      7.20 o
   2   6   7       94.21       98.40      3.12 o
  -1 -13   8       45.67       48.12      3.57 o
   0 -13   8        0.74        0.27      1.76 o
   1 -13   8      111.67      117.24      5.16 o
   2 -13   8       62.62       57.17      3.91 o
  -4 -12   8        1.93       -0.47      1.47 o
  -3 -12   8        1.55       -0.24      1.63 o
  -2 -12   8        0.20       -1.76      1.46 o
  -1 -12   8       11.02        8.71      2.07 o
   0 -12   8       68.86       77.18      4.09 o
   1 -12   8       21.65       25.25      4.56 o
   2 -12   8       21.69       20.86      3.28 o
   3 -12   8       28.89       26.97      2.37 o
   4 -12   8        0.63       -0.98      1.31 o
   5 -12   8      148.61      168.29      5.59 o
  -6 -11   8        0.52        1.20      1.44 o
  -5 -11   8      142.19      148.35      8.65 o
  -4 -11   8       34.14       35.43      2.59 o
  -3 -11   8       41.68       39.87      3.18 o
  -2 -11   8      159.79      161.82      6.06 o
  -1 -11   8       41.51       43.67      3.22 o
   0 -11   8       91.07       86.61      4.21 o
   1 -11   8      194.23      181.45      6.54 o
   2 -11   8       17.16       14.84      3.10 o
   3 -11   8        8.67        6.01      0.95 o
   4 -11   8      168.85      184.73      3.46 o
   5 -11   8        0.00       -0.11      0.70 o
   6 -11   8       34.89       35.45      2.17 o
   7 -11   8       64.95       78.43      3.85 o
  -7 -10   8       47.95       48.78      2.18 o
  -6 -10   8        2.75        2.94      0.90 o
  -5 -10   8        0.46        1.12      0.79 o
  -4 -10   8        5.30        8.27      0.97 o
  -3 -10   8       31.67       27.20      1.48 o
  -2 -10   8       40.56       45.21      1.57 o
  -1 -10   8        1.35        0.17      0.67 o
   0 -10   8        0.64        0.52      0.85 o
   1 -10   8        3.87        3.28      1.57 o
   2 -10   8        5.12        4.29      0.83 o
   3 -10   8       25.77       22.99      1.23 o
   4 -10   8       20.03       20.68      1.25 o
   5 -10   8      121.70      114.45      3.05 o
   6 -10   8       24.25       25.90      1.66 o
   7 -10   8       57.12       57.06      2.33 o
   8 -10   8        1.29        0.40      1.70 o
  -8  -9   8       16.08       19.01      1.58 o
  -7  -9   8      109.72      114.22      3.18 o
  -6  -9   8       90.03       98.26      3.49 o
  -5  -9   8       96.67       98.80      2.62 o
  -4  -9   8      124.95      123.52      2.87 o
  -3  -9   8        2.58        1.59      0.86 o
  -2  -9   8        8.22        7.96      0.98 o
  -1  -9   8       15.09       16.20      1.21 o
   0  -9   8      300.54      304.99      5.23 o
   1  -9   8      314.80      292.64      5.08 o
   2  -9   8      184.04      169.90      5.93 o
   3  -9   8        0.38        0.54      0.61 o
   4  -9   8       35.58       34.97      1.47 o
   5  -9   8       38.68       40.16      1.60 o
   6  -9   8      205.86      205.85      4.14 o
   7  -9   8        1.96        2.29      0.99 o
   8  -9   8       33.64       40.62      2.47 o
  -9  -8   8      108.79      106.29      3.33 o
  -8  -8   8        0.06       -0.19      0.94 o
  -7  -8   8        1.13        0.74      0.93 o
  -6  -8   8      177.69      181.61      3.83 o
  -5  -8   8      398.77      402.66      6.52 o
  -4  -8   8       33.93       38.22      1.68 o
  -3  -8   8       27.11       29.47      1.59 o
  -2  -8   8        0.32       -0.76      0.80 o
  -1  -8   8      242.59      249.11      4.47 o
   0  -8   8      221.26      197.70      3.77 o
   1  -8   8      417.09      378.14      7.01 o
   2  -8   8      127.12      129.28      4.25 o
   3  -8   8       44.11       45.80      1.48 o
   4  -8   8      163.95      157.89      3.19 o
   5  -8   8      171.38      171.32      3.55 o
   6  -8   8      124.39      124.78      2.99 o
   7  -8   8        2.33        1.80      0.97 o
   8  -8   8       97.14      101.11      4.43 o
   9  -8   8        0.26       -0.12      1.11 o
  -9  -7   8        0.00       -0.73      0.97 o
  -8  -7   8       40.74       43.20      2.32 o
  -7  -7   8      172.46      163.61      3.64 o
  -6  -7   8      335.46      329.81      5.88 o
  -5  -7   8        3.52        1.19      0.77 o
  -4  -7   8        0.75        0.59      0.67 o
  -3  -7   8      457.26      423.64      6.93 o
  -2  -7   8       80.33       76.67      1.92 o
  -1  -7   8      176.12      162.89      3.02 o
   0  -7   8        0.36        0.12      0.62 o
   1  -7   8      173.07      171.20      3.09 o
   2  -7   8      224.85      207.03      3.35 o
   3  -7   8       51.07       47.98      1.81 o
   4  -7   8       30.56       30.85      1.33 o
   5  -7   8        5.62        7.06      0.93 o
   6  -7   8      122.94      122.88      2.73 o
   7  -7   8       67.47       69.46      2.14 o
   8  -7   8       99.30      107.73      3.29 o
   9  -7   8       52.83       56.75      2.72 o
 -10  -6   8        9.45       10.01      1.38 o
  -9  -6   8        0.78       -0.19      0.98 o
  -8  -6   8        0.95        0.16      0.90 o
  -7  -6   8        0.03        1.38      0.85 o
  -6  -6   8       59.00       62.67      1.93 o
  -5  -6   8        5.92        5.95      0.82 o
  -4  -6   8       31.92       30.71      1.57 o
  -3  -6   8       26.64       22.56      1.22 o
  -2  -6   8      243.63      248.05      4.13 o
  -1  -6   8      414.38      426.78      6.36 o
   0  -6   8      273.90      263.54      3.98 o
   1  -6   8      505.78      480.08      6.51 o
   2  -6   8     1939.08     1871.54     24.16 o
   3  -6   8      431.96      426.72      6.35 o
   4  -6   8        8.31        8.91      0.84 o
   5  -6   8        2.06        1.40      0.69 o
   6  -6   8      150.84      146.13      2.79 o
   7  -6   8       77.99       76.59      2.24 o
   8  -6   8      409.17      433.64      7.53 o
   9  -6   8       13.64       16.83      1.56 o
 -10  -5   8        0.32        0.08      1.12 o
  -9  -5   8       40.23       41.56      1.89 o
  -8  -5   8        0.07       -0.13      0.84 o
  -7  -5   8       19.03       23.29      1.29 o
  -6  -5   8       61.80       57.33      1.75 o
  -5  -5   8      296.55      299.04      4.59 o
  -4  -5   8      355.48      355.75      5.32 o
  -3  -5   8      683.90      626.12      8.93 o
  -2  -5   8      120.37      107.61      2.54 o
  -1  -5   8      212.26      198.24      3.45 o
   0  -5   8        6.32        7.41      0.75 o
   1  -5   8      488.38      460.81      6.73 o
   2  -5   8      128.31      138.73      2.74 o
   3  -5   8        4.03        8.13      0.89 o
   4  -5   8        3.87        7.16      0.87 o
   5  -5   8      502.75      490.79      7.29 o
   6  -5   8        0.00       -0.23      0.83 o
   7  -5   8      120.82      121.55      2.84 o
   8  -5   8        0.73        1.86      0.96 o
   9  -5   8       58.37       61.56      2.55 o
  10  -5   8       11.55       16.54      1.96 o
 -10  -4   8       57.84       57.49      2.45 o
  -9  -4   8       34.21       33.61      1.71 o
  -8  -4   8      126.08      122.86      3.70 o
  -7  -4   8        6.17        6.58      0.99 o
  -6  -4   8       82.10       82.62      2.12 o
  -5  -4   8        2.32        1.14      0.68 o
  -4  -4   8      126.34      125.80      2.43 o
  -3  -4   8      273.29      265.27      4.32 o
  -2  -4   8        6.92        6.60      0.80 o
  -1  -4   8        6.21        4.91      0.65 o
   0  -4   8      334.65      329.65      4.50 o
   1  -4   8       33.01       37.26      1.32 o
   2  -4   8      616.27      589.53      8.32 o
   3  -4   8        1.50        0.18      0.67 o
   4  -4   8        1.51        0.15      0.68 o
   5  -4   8       67.96       67.34      2.66 o
   6  -4   8       13.34       14.97      1.22 o
   7  -4   8       12.13       14.42      1.23 o
   8  -4   8      144.72      159.85      3.90 o
   9  -4   8        1.45        2.66      1.14 o
  10  -4   8        6.46        7.19      2.15 o
 -10  -3   8       11.93       12.09      1.33 o
  -9  -3   8        8.03        8.08      1.22 o
  -8  -3   8        5.23        3.85      0.93 o
  -7  -3   8        5.07        3.69      0.90 o
  -6  -3   8        2.23        2.32      0.81 o
  -5  -3   8      373.69      383.81      5.85 o
  -4  -3   8      116.53      126.47      2.81 o
  -3  -3   8      149.73      143.76      2.58 o
  -2  -3   8        2.07        3.26      0.63 o
  -1  -3   8       68.75       68.69      1.70 o
   0  -3   8       85.19       89.94      1.91 o
   1  -3   8     1328.21     1220.24     15.17 o
   2  -3   8       47.50       53.03      1.53 o
   3  -3   8      220.17      232.19      3.70 o
   4  -3   8       12.32        5.98      0.87 o
   5  -3   8       36.10       35.46      1.53 o
   6  -3   8        0.01       -0.71      0.78 o
   7  -3   8       61.43       56.39      2.74 o
   8  -3   8       17.35       14.41      1.50 o
   9  -3   8       12.04       10.00      1.78 o
 -10  -2   8      345.02      354.21      6.50 o
  -9  -2   8        0.00       -0.27      0.88 o
  -8  -2   8      331.20      328.85      5.85 o
  -7  -2   8        6.86        8.67      1.22 o
  -6  -2   8      168.26      171.17      3.40 o
  -5  -2   8       94.42       92.93      2.15 o
  -4  -2   8      851.22      835.41     13.13 o
  -3  -2   8      426.08      427.58      5.88 o
  -2  -2   8      313.42      315.10      4.93 o
  -1  -2   8       16.41       16.15      0.87 o
   0  -2   8       68.25       67.37      1.65 o
   1  -2   8       36.64       41.55      1.95 o
   2  -2   8       63.91       59.63      1.77 o
   3  -2   8       26.83       20.28      1.15 o
   4  -2   8       32.47       34.14      1.49 o
   5  -2   8      121.82      116.45      2.91 o
   6  -2   8        4.38        3.53      1.02 o
   7  -2   8        5.31        3.87      1.38 o
   8  -2   8        8.29        6.56      1.24 o
   9  -2   8        0.36       -0.43      1.19 o
 -10  -1   8        3.76        5.20      1.37 o
  -9  -1   8      127.94      137.58      3.81 o
  -8  -1   8       26.36       28.73      1.84 o
  -7  -1   8       94.13       93.84      2.85 o
  -6  -1   8        3.83        2.31      0.79 o
  -5  -1   8      204.03      198.41      3.47 o
  -4  -1   8       13.80       16.38      0.94 o
  -3  -1   8      118.61      115.19      2.16 o
  -2  -1   8      370.68      364.36      5.03 o
  -1  -1   8       61.95       72.31      1.66 o
   0  -1   8       27.05       28.08      1.00 o
   1  -1   8       36.63       39.35      1.42 o
   2  -1   8       37.33       39.84      1.47 o
   3  -1   8      173.04      168.66      4.71 o
   4  -1   8       65.04       46.06      2.48 o
   5  -1   8        0.89        0.62      0.85 o
   6  -1   8       53.69       51.33      2.18 o
   7  -1   8       10.19        7.19      1.23 o
   8  -1   8       34.02       42.39      3.95 o
   9  -1   8       93.68      104.85      3.30 o
 -10   0   8        3.42        2.17      1.26 o
  -9   0   8      226.37      213.08      4.93 o
  -8   0   8      228.62      209.35      4.76 o
  -7   0   8       73.72       78.53      2.58 o
  -6   0   8       34.70       32.27      1.76 o
  -5   0   8        4.38        3.72      0.89 o
  -4   0   8       26.35       31.18      1.47 o
  -3   0   8       22.41       21.90      1.25 o
  -2   0   8      450.56      438.92      6.94 o
  -1   0   8      292.73      280.95      4.43 o
   0   0   8      339.84      301.37      5.57 o
   1   0   8        9.34       10.05      0.94 o
   2   0   8      290.76      270.00      4.33 o
   3   0   8        0.02        0.05      0.72 o
   4   0   8       89.65       94.56      2.65 o
   5   0   8       46.00       47.65      1.84 o
   6   0   8      104.96      102.01      3.35 o
   7   0   8       40.96       42.06      2.27 o
   8   0   8       10.65       11.81      1.56 o
  -9   1   8      398.43      386.38      7.56 o
  -8   1   8        8.26        4.76      1.15 o
  -7   1   8      132.59      134.83      3.81 o
  -6   1   8        6.22        5.86      1.29 o
  -5   1   8      557.72      545.28      9.46 o
  -4   1   8      353.61      345.71      6.35 o
  -3   1   8      338.48      328.41      5.98 o
  -2   1   8      579.31      571.86      9.51 o
  -1   1   8        7.53        5.57      0.92 o
   0   1   8       33.19       32.66      2.10 o
   1   1   8       27.78       30.52      1.55 o
   2   1   8       24.89       24.03      1.23 o
   3   1   8        8.87       10.04      0.93 o
   4   1   8      210.78      213.74      5.89 o
   5   1   8       45.68       50.97      2.49 o
   6   1   8      167.52      171.56      4.86 o
   7   1   8        0.41        2.71      1.17 o
  -8   2   8       23.40       20.04      2.42 o
  -7   2   8      308.66      310.90      6.69 o
  -6   2   8       62.59       66.98      2.19 o
  -5   2   8       10.34       10.64      1.37 o
  -4   2   8       25.60       27.21      1.80 o
  -3   2   8       10.45        9.81      1.28 o
  -2   2   8       21.35       20.67      1.53 o
  -1   2   8      285.64      280.69     10.11 o
   0   2   8      115.65      114.01      3.63 o
   1   2   8      174.49      165.19      4.21 o
   2   2   8       21.10       23.26      1.72 o
   3   2   8       94.05       89.95      3.01 o
   4   2   8        1.07       -0.21      1.01 o
   5   2   8      262.35      272.48      7.41 o
   6   2   8        3.95        1.61      1.45 o
   7   2   8      100.81       94.01      4.94 o
  -8   3   8       60.43       63.98      6.45 o
  -7   3   8       41.41       42.66      2.85 o
  -6   3   8        9.95       13.08      1.62 o
  -5   3   8        2.38        2.92      1.17 o
  -4   3   8      129.26      136.80      3.86 o
  -3   3   8        1.50        1.86      1.05 o
  -2   3   8      292.30      292.14      7.39 o
  -1   3   8       24.77       22.56      2.22 o
   0   3   8        3.41        2.18      1.07 o
   1   3   8      144.82      143.01      3.87 o
   2   3   8        2.97        1.48      1.09 o
   3   3   8       88.15       92.84      3.12 o
   4   3   8       21.16       24.16      1.90 o
   5   3   8       19.73       18.84      2.10 o
  -6   4   8        0.25        2.41      1.26 o
  -5   4   8        9.67        8.12      1.44 o
  -4   4   8        2.65        3.02      1.17 o
  -3   4   8       63.87       63.49      4.04 o
  -2   4   8       75.08       73.96      3.11 o
  -1   4   8       51.11       48.85      2.66 o
   0   4   8        0.23       -2.23      1.64 o
   1   4   8       28.21       30.14      1.95 o
   2   4   8       72.29       72.67      2.74 o
   3   4   8        1.43        2.59      1.17 o
   4   4   8      133.36      133.25      3.97 o
  -4   5   8        0.18       -0.06      1.23 o
  -3   5   8       36.77       37.17      2.46 o
  -2   5   8       53.28       51.57      2.67 o
  -1   5   8        0.36       -0.44      1.31 o
   0   5   8        3.35        2.18      1.55 o
   1   5   8       44.05       42.87      2.52 o
  -3 -12   9       94.23       94.47      4.86 o
  -2 -12   9       62.67       63.90      4.04 o
  -1 -12   9        7.47        7.25      1.93 o
   0 -12   9       19.53       16.41      2.35 o
   1 -12   9       16.47       16.05      2.36 o
   2 -12   9       11.60       14.78      2.40 o
   3 -12   9        1.61        0.41      1.76 o
   4 -12   9       72.23       78.35      4.36 o
  -5 -11   9      218.71      216.03      5.20 o
  -4 -11   9      106.19      113.42      3.37 o
  -3 -11   9       26.90       26.73      1.44 o
  -2 -11   9       44.40       47.74      1.60 o
  -1 -11   9       23.28       20.11      1.12 o
   0 -11   9      100.00      102.92      2.50 o
   1 -11   9       11.88       12.89      1.02 o
   2 -11   9      142.22      131.10      3.28 o
   3 -11   9        1.00        1.18      0.81 o
   4 -11   9      244.39      242.72      5.40 o
   5 -11   9       42.29       41.61      1.96 o
   6 -11   9      110.81      113.85      3.19 o
  -6 -10   9      116.54      109.49      3.08 o
  -5 -10   9       68.79       69.36      2.40 o
  -4 -10   9        1.56        0.51      0.91 o
  -3 -10   9      133.86      135.76      3.83 o
  -2 -10   9        2.83        1.79      0.96 o
  -1 -10   9       39.70       46.14      2.92 o
   0 -10   9      213.69      201.43      4.05 o
   1 -10   9      185.61      171.24      3.54 o
   2 -10   9      156.95      174.54      5.23 o
   3 -10   9        2.27        0.93      1.00 o
   4 -10   9       21.03       22.45      1.42 o
   5 -10   9       90.19       89.73      2.57 o
   6 -10   9        7.03        6.51      1.11 o
   7 -10   9        6.48        8.57      1.27 o
  -7  -9   9       69.29       67.70      2.48 o
  -6  -9   9       97.80       97.21      2.72 o
  -5  -9   9       63.93       60.05      2.06 o
  -4  -9   9       33.59       42.48      2.22 o
  -3  -9   9       91.80       86.16      2.61 o
  -2  -9   9        6.20        8.14      1.16 o
  -1  -9   9       86.66       80.91      2.49 o
   0  -9   9       54.34       52.56      2.96 o
   1  -9   9       87.07       88.63      2.62 o
   2  -9   9      149.24      144.41      3.12 o
   3  -9   9       44.85       41.80      1.77 o
   4  -9   9       31.31       29.82      1.70 o
   5  -9   9       47.90       48.90      2.67 o
   6  -9   9        3.75        3.74      1.03 o
   7  -9   9       83.08       85.37      2.67 o
   8  -9   9        3.25        4.00      1.30 o
  -8  -8   9       10.81        7.87      1.39 o
  -7  -8   9       42.24       49.69      2.17 o
  -6  -8   9        6.09        6.68      1.26 o
  -5  -8   9        1.42        0.56      0.81 o
  -4  -8   9        0.14        0.24      0.76 o
  -3  -8   9       81.39       72.84      2.38 o
  -2  -8   9       24.17       24.07      1.37 o
  -1  -8   9       27.87       21.59      1.32 o
   0  -8   9        0.08        0.58      0.77 o
   1  -8   9      318.04      299.28      4.85 o
   2  -8   9      133.83      137.34      2.83 o
   3  -8   9        6.85        7.41      0.92 o
   4  -8   9      127.41      132.52      2.86 o
   5  -8   9       26.38       25.58      2.05 o
   6  -8   9       10.66       14.17      1.33 o
   7  -8   9        3.96        2.32      1.16 o
   8  -8   9      263.82      277.93      9.50 o
  -9  -7   9       50.34       46.20      2.26 o
  -8  -7   9        6.16        7.28      1.22 o
  -7  -7   9      248.95      255.81      5.05 o
  -6  -7   9      118.50      119.96      3.05 o
  -5  -7   9        1.30        1.37      0.81 o
  -4  -7   9      144.30      152.95      2.91 o
  -3  -7   9      285.33      279.92      5.91 o
  -2  -7   9        4.60        1.80      0.74 o
  -1  -7   9      395.00      362.84      6.31 o
   0  -7   9        8.84        8.16      0.84 o
   1  -7   9      293.50      280.66      4.32 o
   2  -7   9      127.92      122.92      2.48 o
   3  -7   9        0.14        1.01      0.71 o
   4  -7   9       16.52       17.03      1.20 o
   5  -7   9       14.15       15.27      1.36 o
   6  -7   9        0.04       -0.67      0.94 o
   7  -7   9       32.40       31.97      2.09 o
   8  -7   9        1.85       -0.19      1.04 o
   9  -7   9        4.03        0.52      2.43 o
  -9  -6   9        0.32        0.32      1.04 o
  -8  -6   9      170.92      165.33      3.57 o
  -7  -6   9       25.63       28.80      1.67 o
  -6  -6   9        0.04        0.66      0.86 o
  -5  -6   9       46.07       44.61      1.65 o
  -4  -6   9       18.70       23.06      1.32 o
  -3  -6   9      123.77      121.31      2.64 o
  -2  -6   9       26.74       27.63      1.34 o
  -1  -6   9       30.44       33.40      1.75 o
   0  -6   9        0.05        0.77      0.63 o
   1  -6   9      113.44      101.74      2.19 o
   2  -6   9      183.58      178.21      3.13 o
   3  -6   9        6.79        5.28      0.88 o
   4  -6   9       51.28       55.32      1.91 o
   5  -6   9        7.40       10.64      1.07 o
   6  -6   9      181.21      175.41      3.54 o
   7  -6   9        4.82        2.40      1.01 o
   8  -6   9      485.97      515.87      8.75 o
   9  -6   9        1.90        1.79      1.24 o
  -9  -5   9       71.61       69.70      2.60 o
  -8  -5   9       42.49       48.81      2.18 o
  -7  -5   9        0.42       -0.84      0.83 o
  -6  -5   9       42.72       49.95      1.78 o
  -5  -5   9       67.71       72.39      1.93 o
  -4  -5   9      100.54      103.91      3.14 o
  -3  -5   9      122.38      119.40      2.45 o
  -2  -5   9       99.75       86.31      2.30 o
  -1  -5   9        1.22       -0.12      0.66 o
   0  -5   9        6.61        5.57      0.91 o
   1  -5   9     1416.96     1377.62     17.12 o
   2  -5   9      265.66      261.91      4.38 o
   3  -5   9      121.66      132.73      3.02 o
   4  -5   9       79.35       83.22      2.21 o
   5  -5   9       74.19       72.42      2.20 o
   6  -5   9        0.18        0.88      0.87 o
   7  -5   9      107.32      107.39      2.95 o
   8  -5   9       69.18       76.88      2.67 o
   9  -5   9       93.97       89.20      3.26 o
  -9  -4   9       79.26       83.60      2.73 o
  -8  -4   9      158.73      163.84      3.46 o
  -7  -4   9       63.78       65.65      2.60 o
  -6  -4   9      225.66      227.35      4.10 o
  -5  -4   9       90.23       93.58      2.31 o
  -4  -4   9      284.47      272.79      4.53 o
  -3  -4   9       11.72        9.96      0.96 o
  -2  -4   9      745.12      710.91     10.81 o
  -1  -4   9      192.49      187.96      3.72 o
   0  -4   9      817.58      798.25     10.98 o
   1  -4   9        0.66       -0.62      0.67 o
   2  -4   9       64.60       49.26      1.68 o
   3  -4   9      265.39      239.23      4.14 o
   4  -4   9      270.86      274.57      4.62 o
   5  -4   9      147.77      142.19      3.03 o
   6  -4   9       83.25       78.62      2.48 o
   7  -4   9       11.28        9.71      2.03 o
   8  -4   9       26.27       27.20      1.94 o
   9  -4   9       63.84       70.00      2.93 o
  -9  -3   9        4.00        4.28      1.16 o
  -8  -3   9       10.65       10.71      1.16 o
  -7  -3   9      147.85      146.05      3.38 o
  -6  -3   9       12.85       12.73      1.22 o
  -5  -3   9       53.77       49.51      1.80 o
  -4  -3   9      148.33      154.85      3.01 o
  -3  -3   9       97.36       96.93      2.25 o
  -2  -3   9      546.61      510.85      7.45 o
  -1  -3   9        0.03       -1.28      0.64 o
   0  -3   9       82.17       86.06      2.09 o
   1  -3   9      270.43      280.11      4.56 o
   2  -3   9       49.07       50.06      1.68 o
   3  -3   9      162.56      170.44      3.77 o
   4  -3   9      106.29      128.98      3.47 o
   5  -3   9       17.52       16.85      1.31 o
   6  -3   9      158.83      156.54      3.92 o
   7  -3   9       95.05       90.86      3.32 o
   8  -3   9       47.64       51.48      2.55 o
  -9  -2   9        8.61       11.76      1.50 o
  -8  -2   9       42.80       44.73      2.33 o
  -7  -2   9      247.63      245.62      5.30 o
  -6  -2   9       41.43       44.04      1.95 o
  -5  -2   9       71.70       68.76      2.19 o
  -4  -2   9       61.46       62.83      1.78 o
  -3  -2   9      372.18      369.79      7.36 o
  -2  -2   9       51.62       52.43      1.67 o
  -1  -2   9      154.69      155.13      2.59 o
   0  -2   9       84.15       71.85      1.74 o
   1  -2   9      150.87      153.85      3.01 o
   2  -2   9      237.82      198.07      4.92 o
   3  -2   9       77.15       67.86      2.33 o
   4  -2   9        0.02       -0.39      0.88 o
   5  -2   9       60.68       57.79      2.88 o
   6  -2   9        3.09        4.73      1.12 o
   7  -2   9        7.89        7.10      1.26 o
   8  -2   9       69.02       78.92      4.34 o
  -9  -1   9       69.02       69.46      2.84 o
  -8  -1   9       18.32       19.90      1.70 o
  -7  -1   9        1.66        0.66      1.03 o
  -6  -1   9        2.85        4.53      1.09 o
  -5  -1   9       28.43       25.34      2.04 o
  -4  -1   9      123.18      115.36      2.99 o
  -3  -1   9      639.98      618.07      9.61 o
  -2  -1   9      523.66      510.03      8.08 o
  -1  -1   9        0.58        0.35      0.69 o
   0  -1   9       51.90       45.87      1.79 o
   1  -1   9        0.19       -0.03      0.67 o
   2  -1   9        3.31        4.54      0.91 o
   3  -1   9       47.63       50.16      1.93 o
   4  -1   9      186.80      180.74      4.09 o
   5  -1   9        6.80        5.69      1.11 o
   6  -1   9      177.81      172.96      4.32 o
   7  -1   9       27.46       33.13      1.97 o
   8  -1   9        3.34        3.78      1.37 o
  -9   0   9       57.72       61.19      3.70 o
  -8   0   9       27.59       29.62      2.24 o
  -7   0   9      367.83      363.82      7.07 o
  -6   0   9       58.32       56.55      3.49 o
  -5   0   9       37.60       37.51      1.88 o
  -4   0   9       71.44       67.68      2.96 o
  -3   0   9       40.85       39.61      1.64 o
  -2   0   9        0.99       -0.13      0.73 o
  -1   0   9       10.44       10.88      1.11 o
   0   0   9        5.61        5.16      0.90 o
   1   0   9      121.11      130.69      3.17 o
   2   0   9       80.39       74.40      2.45 o
   3   0   9        0.11       -1.37      0.70 o
   4   0   9        5.49        7.41      1.21 o
   5   0   9       76.05       75.65      2.81 o
   6   0   9        1.14        0.65      1.16 o
   7   0   9      115.66      111.77      4.09 o
  -8   1   9       14.38       12.89      1.70 o
  -7   1   9       17.48       17.51      1.67 o
  -6   1   9        2.73        3.28      1.12 o
  -5   1   9       20.67       22.36      1.57 o
  -4   1   9      186.03      190.04      4.08 o
  -3   1   9      308.37      302.83      5.68 o
  -2   1   9      235.32      237.00      5.22 o
  -1   1   9       24.87       22.98      2.64 o
   0   1   9       66.86       65.11      2.67 o
   1   1   9        4.66        2.21      1.13 o
   2   1   9       56.15       56.03      2.57 o
   3   1   9       12.85       13.74      1.57 o
   4   1   9      116.41      124.13      4.27 o
   5   1   9       37.87       35.18      2.67 o
   6   1   9        4.07        2.81      1.78 o
  -7   2   9      110.95      116.87      4.45 o
  -6   2   9       18.44       18.83      2.08 o
  -5   2   9        6.39        6.71      1.38 o
  -4   2   9       80.38       81.05      3.39 o
  -3   2   9      153.32      150.96      6.77 o
  -2   2   9        7.29        7.61      1.50 o
  -1   2   9       89.99       94.98      6.63 o
   0   2   9        0.13       -1.28      1.03 o
   1   2   9        2.57        4.05      1.23 o
   2   2   9        5.79        7.60      1.35 o
   3   2   9        0.61        0.06      1.10 o
   4   2   9        3.40        3.23      1.46 o
   5   2   9      201.34      200.91     10.02 o
  -6   3   9      204.63      209.39      6.23 o
  -5   3   9       13.43       15.62      1.69 o
  -4   3   9       20.68       22.15      2.78 o
  -3   3   9       29.13       30.13      2.39 o
  -2   3   9      292.03      283.99      9.27 o
  -1   3   9        6.85        4.91      1.50 o
   0   3   9       52.44       48.85      3.77 o
   1   3   9      131.65      131.62      3.86 o
   2   3   9       22.22       22.78      1.89 o
   3   3   9       36.39       37.21      2.32 o
  -3   4   9      221.84      218.82      6.29 o
  -2   4   9       35.85       37.49      2.54 o
  -1   4   9        7.22        8.70      1.61 o
   0   4   9       31.05       23.38      2.10 o
   1   4   9       10.91       11.56      1.72 o
  -2 -12  10        0.36        0.71      0.76 o
  -1 -12  10       25.83       25.36      1.64 o
   0 -12  10       24.69       23.61      1.37 o
   1 -12  10       77.82       74.74      2.43 o
   2 -12  10      210.99      221.13      5.12 o
   3 -12  10      104.42      122.25      3.47 o
  -4 -11  10       49.31       55.16      2.20 o
  -3 -11  10       24.39       24.56      1.96 o
  -2 -11  10        9.12       10.62      1.30 o
  -1 -11  10        4.17        4.34      1.47 o
   0 -11  10        4.19        2.91      0.92 o
   1 -11  10        0.24        0.53      0.98 o
   2 -11  10        1.99        3.65      1.12 o
   3 -11  10        8.49        7.86      1.47 o
   4 -11  10        3.54        3.19      1.14 o
   5 -11  10        3.68        5.52      1.31 o
  -6 -10  10        0.14       -0.72      1.18 o
  -5 -10  10       13.88       16.21      1.38 o
  -4 -10  10       24.16       24.52      1.48 o
  -3 -10  10       84.36       87.56      2.75 o
  -2 -10  10       27.41       31.04      1.80 o
  -1 -10  10        7.30        7.77      1.17 o
   0 -10  10        9.07        8.96      1.58 o
   1 -10  10       38.17       38.67      1.98 o
   2 -10  10        5.51        4.77      1.09 o
   3 -10  10        0.45       -0.48      0.99 o
   4 -10  10       41.64       39.71      2.08 o
   5 -10  10        6.61        8.27      1.55 o
   6 -10  10       17.63       17.42      1.64 o
  -7  -9  10      122.16      132.84      3.44 o
  -6  -9  10      104.45      106.87      2.99 o
  -5  -9  10        7.17        7.15      1.07 o
  -4  -9  10       83.24       84.96      2.40 o
  -3  -9  10        1.55        0.91      1.00 o
  -2  -9  10       53.73       57.41      2.31 o
  -1  -9  10      256.41      246.82      5.21 o
   0  -9  10      145.58      141.59      3.58 o
   1  -9  10      136.73      141.66      3.61 o
   2  -9  10       38.61       37.41      1.76 o
   3  -9  10      122.59      116.71      2.93 o
   4  -9  10       33.38       38.70      1.87 o
   5  -9  10        7.61       10.81      1.39 o
   6  -9  10       20.39       26.11      1.89 o
   7  -9  10       59.37       58.53      2.72 o
  -7  -8  10      233.99      234.62      4.90 o
  -6  -8  10       67.68       72.32      2.47 o
  -5  -8  10       97.46       98.15      2.80 o
  -4  -8  10       17.56       17.90      1.32 o
  -3  -8  10       27.56       22.54      1.78 o
  -2  -8  10       30.63       29.34      1.58 o
  -1  -8  10        3.60        4.10      0.95 o
   0  -8  10       53.32       51.17      2.25 o
   1  -8  10        0.10       -0.13      0.72 o
   2  -8  10        0.92        0.90      0.76 o
   3  -8  10       24.51       25.22      1.49 o
   4  -8  10        1.36        1.35      0.86 o
   5  -8  10        0.30        0.07      0.91 o
   6  -8  10       34.78       32.83      2.04 o
   7  -8  10       24.75       28.45      2.04 o
  -8  -7  10       72.12       81.11      2.73 o
  -7  -7  10        3.94        5.36      1.16 o
  -6  -7  10       80.99       87.85      2.48 o
  -5  -7  10        0.22       -0.20      0.83 o
  -4  -7  10      104.50      115.71      2.54 o
  -3  -7  10       73.27       72.78      2.29 o
  -2  -7  10       12.97        9.06      1.01 o
  -1  -7  10      105.13      102.98      2.50 o
   0  -7  10        1.83        0.90      0.74 o
   1  -7  10      264.72      267.75      4.29 o
   2  -7  10        2.67        0.85      0.75 o
   3  -7  10      199.32      203.50      3.60 o
   4  -7  10       51.08       47.59      1.90 o
   5  -7  10       99.63      107.54      4.70 o
   6  -7  10      287.55      311.47      6.31 o
   7  -7  10       47.56       46.23      3.04 o
   8  -7  10        6.25        6.23      1.45 o
  -8  -6  10      246.85      268.20      5.86 o
  -7  -6  10        1.71        4.31      1.11 o
  -6  -6  10      232.75      253.81      5.38 o
  -5  -6  10      116.79      110.30      2.52 o
  -4  -6  10        1.78        1.17      0.71 o
  -3  -6  10        5.51        2.79      0.80 o
  -2  -6  10       50.97       52.80      1.85 o
  -1  -6  10       10.87        9.22      0.98 o
   0  -6  10      349.13      363.49      5.41 o
   1  -6  10        1.31       -0.03      0.68 o
   2  -6  10        4.08        2.85      0.78 o
   3  -6  10      163.94      158.76      3.24 o
   4  -6  10       66.64       68.14      2.12 o
   5  -6  10        0.88        1.27      0.88 o
   6  -6  10      154.19      152.84      3.37 o
   7  -6  10        0.05        0.63      1.07 o
   8  -6  10      134.78      135.71      3.93 o
  -9  -5  10        1.14        0.85      2.68 o
  -8  -5  10       14.43       14.31      1.60 o
  -7  -5  10       32.39       29.81      1.63 o
  -6  -5  10       19.78       19.11      1.35 o
  -5  -5  10        7.82        8.67      1.04 o
  -4  -5  10       72.45       72.17      2.10 o
  -3  -5  10      103.73       98.37      2.44 o
  -2  -5  10      319.62      314.41      5.62 o
  -1  -5  10        1.13        2.55      0.88 o
   0  -5  10       35.76       35.89      1.57 o
   1  -5  10       23.58       27.59      1.42 o
   2  -5  10      137.28      130.11      2.84 o
   3  -5  10       14.59       19.52      1.56 o
   4  -5  10      443.02      450.65      6.99 o
   5  -5  10        8.94        7.98      1.17 o
   6  -5  10      404.20      436.29      7.55 o
   7  -5  10        9.96        8.39      1.86 o
   8  -5  10        1.39        0.43      1.19 o
  -9  -4  10        2.67        2.38      1.46 o
  -8  -4  10        2.56        2.13      1.07 o
  -7  -4  10        3.22        1.05      1.03 o
  -6  -4  10       33.21       36.51      1.83 o
  -5  -4  10        1.56        2.19      0.89 o
  -4  -4  10        0.38        1.10      0.77 o
  -3  -4  10       34.19       37.09      1.58 o
  -2  -4  10       20.83       19.70      1.22 o
  -1  -4  10      502.60      505.94     13.19 o
   0  -4  10      279.40      273.10      4.60 o
   1  -4  10        9.68       13.35      1.24 o
   2  -4  10       39.37       28.00      1.54 o
   3  -4  10      249.80      228.94      4.48 o
   4  -4  10       11.50       12.06      1.23 o
   5  -4  10      305.13      309.04      5.69 o
   6  -4  10       11.95        8.39      1.32 o
   7  -4  10        2.17        0.04      1.12 o
   8  -4  10        5.18        5.09      1.38 o
  -8  -3  10       45.54       45.02      3.09 o
  -7  -3  10      114.16      110.47      3.32 o
  -6  -3  10       37.28       40.01      3.13 o
  -5  -3  10        6.73        7.15      1.20 o
  -4  -3  10       81.88       76.38      4.30 o
  -3  -3  10       61.15       56.06      1.93 o
  -2  -3  10      372.01      351.33      6.65 o
  -1  -3  10       47.24       45.67      1.84 o
   0  -3  10       18.59       13.21      1.31 o
   1  -3  10       91.18       84.16      2.85 o
   2  -3  10       21.89       19.74      1.35 o
   3  -3  10        5.14        3.70      1.07 o
   4  -3  10       20.25       20.90      1.58 o
   5  -3  10       73.64       71.18      4.62 o
   6  -3  10       36.08       41.12      2.18 o
   7  -3  10        1.66        2.06      1.21 o
  -8  -2  10       20.76       19.78      1.75 o
  -7  -2  10       17.16       15.60      1.56 o
  -6  -2  10        3.38        1.81      1.06 o
  -5  -2  10       69.39       66.01      2.44 o
  -4  -2  10        6.09        6.25      1.13 o
  -3  -2  10      156.76      161.86      3.77 o
  -2  -2  10       22.25       20.07      1.45 o
  -1  -2  10       88.39       89.32      2.96 o
   0  -2  10        0.78        1.27      0.83 o
   1  -2  10      115.98      121.85      3.19 o
   2  -2  10       40.46       38.76      1.94 o
   3  -2  10       57.53       54.26      2.30 o
   4  -2  10        1.74        0.98      1.01 o
   5  -2  10      190.60      182.37      4.31 o
   6  -2  10       13.68       18.31      1.63 o
   7  -2  10       99.47      104.60      5.69 o
  -8  -1  10        0.32        0.15      1.14 o
  -7  -1  10        1.34        0.65      1.07 o
  -6  -1  10        4.22        6.87      1.26 o
  -5  -1  10        8.17        8.27      1.21 o
  -4  -1  10      103.30      100.47      3.34 o
  -3  -1  10      103.63      105.80      4.42 o
  -2  -1  10      117.36      111.20      3.39 o
  -1  -1  10        8.11        7.28      1.24 o
   0  -1  10      175.54      182.23      4.11 o
   1  -1  10      106.95       98.47      3.50 o
   2  -1  10       41.91       44.92      1.82 o
   3  -1  10       30.09       31.86      1.80 o
   4  -1  10      233.41      217.10      5.29 o
   5  -1  10        0.28       -0.84      1.06 o
   6  -1  10       88.35       97.82      3.48 o
  -7   0  10      167.79      175.47      6.37 o
  -6   0  10       98.17       97.53      3.31 o
  -5   0  10      148.45      144.24      3.98 o
  -4   0  10       28.43       30.42      1.85 o
  -3   0  10      125.27      131.11      4.67 o
  -2   0  10       14.81       13.52      1.41 o
  -1   0  10      294.96      298.19      9.83 o
   0   0  10       12.37       10.32      1.20 o
   1   0  10       10.53       11.32      1.18 o
   2   0  10       40.79       45.59      2.95 o
   3   0  10        3.35        3.92      1.10 o
   4   0  10       70.49       71.23      2.64 o
   5   0  10      170.33      173.77      3.84 o
  -6   1  10       99.58      100.51      5.53 o
  -5   1  10        2.29        3.22      1.45 o
  -4   1  10      102.97       95.81     10.40 o
  -3   1  10        5.09        6.18      1.64 o
  -2   1  10      187.24      178.37      6.92 o
  -1   1  10        2.07        2.81      1.41 o
   0   1  10      345.68      351.30      7.73 o
   1   1  10        0.10       -1.95      1.09 o
   2   1  10      311.06      325.98      7.39 o
   3   1  10       86.69       86.32      3.74 o
   4   1  10      238.25      244.30      6.95 o
  -5   2  10       67.27       64.70      5.29 o
  -4   2  10       65.67       68.56      4.44 o
  -3   2  10      229.44      240.66      9.76 o
  -2   2  10       12.91       14.92      1.92 o
  -1   2  10       27.25       25.70      2.31 o
   0   2  10      159.70      162.29      6.86 o
   1   2  10        0.83        0.74      1.23 o
   2   2  10      160.78      175.40      4.88 o
   3   2  10        1.29        2.12      1.30 o
   0 -12  11       34.66       40.51      3.65 o
  -3 -11  11       23.86       25.68      2.39 o
  -2 -11  11        7.20        8.26      1.38 o
  -1 -11  11      109.47      111.23      3.51 o
   0 -11  11       13.86       13.24      1.42 o
   1 -11  11      195.18      215.15      4.86 o
   2 -11  11       54.75       60.84      3.30 o
   3 -11  11       11.58       15.44      1.51 o
   4 -11  11       14.30       14.64      1.53 o
  -5 -10  11        1.06        0.76      0.96 o
  -4 -10  11       20.24       21.39      1.49 o
  -3 -10  11        3.16        4.31      2.22 o
  -2 -10  11      140.55      134.73      3.66 o
  -1 -10  11       45.55       41.65      2.16 o
   0 -10  11       51.58       55.56      2.47 o
   1 -10  11        7.51        5.52      1.18 o
   2 -10  11       60.56       64.49      2.61 o
   3 -10  11       24.12       20.41      1.68 o
   4 -10  11        0.41       -1.88      1.05 o
   5 -10  11        8.33        9.80      1.55 o
  -6  -9  11        1.24        0.17      1.06 o
  -5  -9  11        0.86       -0.58      1.00 o
  -4  -9  11        1.09        1.23      0.92 o
  -3  -9  11        5.48        6.07      1.21 o
  -2  -9  11        4.67        4.47      1.15 o
  -1  -9  11       75.67       72.04      2.56 o
   0  -9  11        0.22        0.26      1.01 o
   1  -9  11       10.48       11.05      1.36 o
   2  -9  11       26.20       27.63      1.67 o
   3  -9  11       17.03       17.74      1.46 o
   4  -9  11        9.84       11.50      1.32 o
   5  -9  11       59.68       61.77      2.70 o
   6  -9  11      134.03      137.72      3.91 o
  -6  -8  11      350.53      379.14      6.95 o
  -5  -8  11       85.12       85.81      2.71 o
  -4  -8  11       18.41       21.58      1.99 o
  -3  -8  11      122.26      124.50      3.49 o
  -2  -8  11       23.20       24.98      1.60 o
  -1  -8  11        9.25       10.47      1.18 o
   0  -8  11       17.31       21.12      1.49 o
   1  -8  11       62.53       61.47      2.05 o
   2  -8  11       85.36       85.79      2.38 o
   3  -8  11       21.55       22.33      1.44 o
   4  -8  11      156.77      170.00      3.60 o
   5  -8  11        1.02       -0.29      1.04 o
   6  -8  11        0.11       -0.14      1.14 o
  -7  -7  11       15.78       17.60      2.50 o
  -6  -7  11        2.53        1.14      1.08 o
  -5  -7  11        0.03        0.31      0.91 o
  -4  -7  11        0.16        0.29      0.82 o
  -3  -7  11       54.09       59.75      2.11 o
  -2  -7  11       26.85       30.52      1.58 o
  -1  -7  11        2.86        2.38      0.87 o
   0  -7  11       40.79       48.48      1.91 o
   1  -7  11        7.15        8.74      1.00 o
   2  -7  11       23.56       21.25      1.40 o
   3  -7  11       20.08       22.74      1.44 o
   4  -7  11       92.13       92.31      2.54 o
   5  -7  11       91.67      103.28      2.99 o
   6  -7  11      309.56      340.36      6.44 o
  -7  -6  11       39.47       42.56      2.60 o
  -6  -6  11       58.75       61.61      2.43 o
  -5  -6  11        0.42        0.91      0.91 o
  -4  -6  11        0.02       -0.37      0.86 o
  -3  -6  11        4.90        6.29      0.99 o
  -2  -6  11        6.17        4.92      1.04 o
  -1  -6  11       96.44       94.50      2.68 o
   0  -6  11       70.00       73.11      2.15 o
   1  -6  11        0.28        2.41      0.90 o
   2  -6  11        4.60        5.85      0.99 o
   3  -6  11       35.75       38.49      2.08 o
   4  -6  11       12.38       16.34      1.33 o
   5  -6  11       64.29       68.96      2.59 o
   6  -6  11       46.31       51.12      2.48 o
   7  -6  11        1.70        1.40      1.20 o
  -7  -5  11      172.75      187.23      4.20 o
  -6  -5  11        0.06       -0.65      0.97 o
  -5  -5  11       80.63       86.74      2.61 o
  -4  -5  11       57.45       58.34      2.12 o
  -3  -5  11        5.38        2.44      0.93 o
  -2  -5  11      130.72      122.84      2.82 o
  -1  -5  11      264.15      248.01      4.81 o
   0  -5  11       50.50       54.97      1.96 o
   1  -5  11        2.44        2.65      0.98 o
   2  -5  11      380.97      380.28      6.97 o
   3  -5  11        0.51       -0.19      0.93 o
   4  -5  11       65.37       68.28      2.46 o
   5  -5  11       19.56       23.34      1.83 o
   6  -5  11        9.48       10.38      1.51 o
   7  -5  11       24.94       33.99      3.46 o
  -7  -4  11        7.16        7.44      1.41 o
  -6  -4  11        3.25        3.80      1.38 o
  -5  -4  11       22.17       20.10      1.69 o
  -4  -4  11       16.80       16.68      1.53 o
  -3  -4  11      167.74      163.98      4.04 o
  -2  -4  11        8.42        8.29      1.13 o
  -1  -4  11       38.63       40.49      1.87 o
   0  -4  11        1.82        0.89      0.90 o
   1  -4  11       37.97       43.90      1.92 o
   2  -4  11        0.01        1.07      0.99 o
   3  -4  11      176.48      162.48      4.02 o
   4  -4  11        2.42        2.92      1.11 o
   5  -4  11      367.99      361.42      7.22 o
   6  -4  11        0.10       -0.59      1.43 o
  -7  -3  11        8.20        5.54      1.40 o
  -6  -3  11       23.41       23.02      1.78 o
  -5  -3  11        0.68       -0.02      1.11 o
  -4  -3  11       91.53       93.95      2.95 o
  -3  -3  11       81.81       80.48      2.66 o
  -2  -3  11      483.19      466.14     10.83 o
  -1  -3  11       62.83       63.57      3.28 o
   0  -3  11       81.68       73.41      2.73 o
   1  -3  11       21.23       16.78      1.51 o
   2  -3  11       98.94      101.79      3.05 o
   3  -3  11       49.27       49.89      2.59 o
   4  -3  11      103.92      105.44      4.59 o
   5  -3  11       10.20        7.50      1.39 o
   6  -3  11      125.06      137.47      3.87 o
  -7  -2  11       27.18       31.57      2.09 o
  -6  -2  11       77.31       72.27      3.06 o
  -5  -2  11      104.54      103.19      4.36 o
  -4  -2  11       26.41       24.37      1.72 o
  -3  -2  11       63.89       63.40      2.82 o
  -2  -2  11        3.80        2.50      1.17 o
  -1  -2  11       38.56       35.12      2.95 o
   0  -2  11        5.12        7.13      1.21 o
   1  -2  11       58.94       54.63      2.06 o
   2  -2  11      160.56      157.99      3.91 o
   3  -2  11       25.14       22.30      1.71 o
   4  -2  11        0.04       -0.14      1.23 o
   5  -2  11       26.12       25.39      1.84 o
  -6  -1  11        0.24       -0.41      1.07 o
  -5  -1  11        3.44        3.36      1.23 o
  -4  -1  11       34.39       36.02      2.51 o
  -3  -1  11       48.73       53.52      4.47 o
  -2  -1  11       48.72       44.69      2.56 o
  -1  -1  11      133.89      127.40      4.26 o
   0  -1  11       17.03       19.42      1.69 o
   1  -1  11       21.05       20.38      1.71 o
   2  -1  11      109.21      112.93      3.53 o
   3  -1  11       28.83       26.70      1.67 o
   4  -1  11      237.08      225.77      6.47 o
  -5   0  11       73.14       74.44      3.23 o
  -4   0  11        2.83        0.42      1.19 o
  -3   0  11       60.94       67.11      3.49 o
  -2   0  11      150.25      156.34      4.63 o
  -1   0  11      194.28      197.78      6.23 o
   0   0  11      154.27      145.11      6.06 o
   1   0  11        9.88       11.34      1.93 o
   2   0  11      303.42      294.58     11.62 o
   3   0  11        3.46        2.49      1.56 o
  -3   1  11        0.05       -1.40      1.72 o
  -2   1  11       26.19       24.18      2.84 o
  -1   1  11        1.09       -0.81      4.38 o
   0   1  11        6.24        8.91      2.19 o
   1   1  11        7.46        6.67      1.87 o
  -1 -11  12       66.00       76.09      7.91 o
   0 -11  12        0.08        0.56      1.13 o
   1 -11  12       25.09       31.41      4.26 o
  -3 -10  12       29.02       33.23      2.56 o
  -2 -10  12       47.31       44.90      2.35 o
  -1 -10  12        0.17        1.20      1.09 o
   0 -10  12       56.93       64.85      2.76 o
   1 -10  12        4.38        3.65      1.26 o
   2 -10  12      194.70      202.33      4.92 o
   3 -10  12        0.77        0.58      1.14 o
  -4  -9  12       54.55       53.71      2.21 o
  -3  -9  12       81.92       78.83      2.91 o
  -2  -9  12       39.64       36.99      2.59 o
  -1  -9  12        0.54        0.18      1.07 o
   0  -9  12        4.86        5.69      1.27 o
   1  -9  12       51.61       58.32      2.61 o
   2  -9  12        3.67        5.01      1.14 o
   3  -9  12        0.05       -1.38      0.98 o
   4  -9  12        0.39        0.10      1.04 o
  -5  -8  12        5.47        1.91      1.35 o
  -4  -8  12       51.81       55.81      2.23 o
  -3  -8  12        7.01        5.69      1.21 o
  -2  -8  12       78.18       86.31      2.71 o
  -1  -8  12       12.20        9.17      1.27 o
   0  -8  12       55.16       62.57      2.48 o
   1  -8  12       88.27       95.47      2.83 o
   2  -8  12       18.04       19.61      1.56 o
   3  -8  12       96.06      102.79      3.01 o
   4  -8  12      150.19      155.08      3.82 o
   5  -8  12        2.65        1.96      1.16 o
  -6  -7  12        0.86        0.30      1.09 o
  -5  -7  12       67.03       77.27      2.69 o
  -4  -7  12      130.62      142.85      4.25 o
  -3  -7  12       10.00       11.42      1.30 o
  -2  -7  12       18.52       20.05      1.56 o
  -1  -7  12        0.15       -0.64      0.92 o
   0  -7  12       81.76       82.99      2.63 o
   1  -7  12      248.27      265.04      4.82 o
   2  -7  12        6.60        7.45      1.16 o
   3  -7  12       70.53       73.92      2.43 o
   4  -7  12       71.05       70.64      2.84 o
   5  -7  12       45.07       52.41      2.68 o
  -6  -6  12        8.73        9.16      2.04 o
  -5  -6  12       63.04       60.19      2.47 o
  -4  -6  12       79.37       88.98      3.16 o
  -3  -6  12       73.93       70.65      2.51 o
  -2  -6  12      139.22      138.26      3.91 o
  -1  -6  12       25.07       26.99      1.87 o
   0  -6  12        7.04        7.82      1.34 o
   1  -6  12       90.31       91.36      2.76 o
   2  -6  12       18.87       19.52      1.55 o
   3  -6  12      190.69      193.98      4.29 o
   4  -6  12       77.72       87.00      3.99 o
   5  -6  12       47.48       46.80      2.53 o
  -6  -5  12        1.46        1.31      1.31 o
  -5  -5  12       23.01       22.85      2.11 o
  -4  -5  12       30.14       33.22      2.37 o
  -3  -5  12       44.05       43.53      2.29 o
  -2  -5  12      326.14      321.72      5.99 o
  -1  -5  12       16.34       19.67      1.51 o
   0  -5  12        0.08        0.08      0.98 o
   1  -5  12       13.89       11.45      1.44 o
   2  -5  12      126.17      125.90      3.60 o
   3  -5  12      139.42      138.86      3.81 o
   4  -5  12      144.28      154.19      4.14 o
   5  -5  12       43.14       35.15      2.25 o
  -6  -4  12        2.33       -0.53      1.18 o
  -5  -4  12       30.78       30.17      2.12 o
  -4  -4  12       91.89       89.53      4.63 o
  -3  -4  12      171.22      174.85      5.39 o
  -2  -4  12        5.77        4.11      1.38 o
  -1  -4  12      118.67      109.04      3.26 o
   0  -4  12       65.34       67.40      2.57 o
   1  -4  12        0.52        1.53      1.11 o
   2  -4  12       11.59       14.85      1.58 o
   3  -4  12       49.19       47.17      2.41 o
   4  -4  12       19.27       18.71      1.73 o
  -5  -3  12        1.10        1.66      1.21 o
  -4  -3  12       29.74       29.84      2.24 o
  -3  -3  12       19.46       20.68      1.90 o
  -2  -3  12       75.08       78.22      3.24 o
  -1  -3  12      120.01      128.17      4.00 o
   0  -3  12        9.28       11.06      1.29 o
   1  -3  12        6.68        5.27      1.09 o
   2  -3  12       11.55       10.78      1.45 o
   3  -3  12       50.96       50.05      2.46 o
   4  -3  12       96.63       92.58      3.18 o
  -5  -2  12        0.11       -2.18      1.60 o
  -4  -2  12       10.63       13.99      2.11 o
  -3  -2  12       15.11       16.34      2.16 o
  -2  -2  12       60.86       58.13      3.17 o
  -1  -2  12       54.55       58.13      2.81 o
   0  -2  12       56.10       55.51      3.11 o
   1  -2  12        2.61        4.58      1.36 o
   2  -2  12      111.27      112.41      4.16 o
   3  -2  12        4.95        4.53      1.16 o
  -3  -1  12       12.56       13.12      1.78 o
  -2  -1  12        2.94        2.43      2.67 o
  -1  -1  12        0.03       -1.14      1.53 o
   0  -1  12       46.11       49.61      2.77 o
   1  -1  12        1.39        1.40      1.14 o
  -2  -9  13      107.36      119.95      5.76 o
  -1  -9  13       55.80       56.44      2.75 o
   0  -9  13       25.56       27.12      2.31 o
   1  -9  13       34.25       42.77      2.76 o
  -3  -8  13       14.55       14.02      1.61 o
  -2  -8  13       96.05      101.60      3.38 o
  -1  -8  13       32.80       39.58      3.02 o
   0  -8  13      100.03      106.12      3.44 o
   1  -8  13       46.01       51.28      2.62 o
   2  -8  13        7.28        7.32      1.51 o
  -3  -7  13        6.00        5.66      1.21 o
  -2  -7  13       65.55       77.81      4.07 o
  -1  -7  13       48.99       53.37      2.98 o
   0  -7  13        3.83        3.81      1.32 o
   1  -7  13        0.00       -0.63      1.04 o
   2  -7  13        0.84        1.70      1.12 o
   3  -7  13       18.69       14.11      2.92 o
  -4  -6  13        3.33        6.45      2.80 o
  -3  -6  13      119.07      128.45      5.00 o
  -2  -6  13       43.68       43.53      2.39 o
  -1  -6  13        3.10        6.34      1.35 o
   0  -6  13       15.70       16.18      1.90 o
   1  -6  13        0.23       -2.11      1.05 o
   2  -6  13       27.39       24.73      1.91 o
   3  -6  13      120.28      122.50     10.22 o
  -3  -5  13      179.57      182.10      5.22 o
  -2  -5  13       15.30       15.63      1.87 o
  -1  -5  13        1.90        2.23      1.18 o
   0  -5  13        5.44        6.34      1.34 o
   1  -5  13        0.01       -0.91      1.12 o
   2  -5  13       35.41       37.13      2.27 o
  -3  -4  13      110.90      108.77      4.53 o
  -2  -4  13       29.64       28.59      2.30 o
  -1  -4  13       22.01       25.84      2.23 o
   0  -4  13      171.25      181.62      4.54 o
   1  -4  13       11.67       11.04      1.40 o
  -1  -3  13       46.72       44.89      5.72 o
 
